# Supplementary material for: Small RNA sequencing reveals snoRNAs and piRNA-019825 as novel players in diabetic kidney disease
Source: Endocrine. 2024 May 27;86(1):194–203. doi: 10.1007/s12020-024-03884-3 (PMC11445283; doi:10.1007/s12020-024-03884-3)
Supplement: Supplementary file 2 — Supplemental tables [file 12020_2024_3884_MOESM2_ESM.xlsx]

## Sheet: S1 Clinical characteristics
Table S1. Clinical characteristics of the participants of the taqman validation and proteomic studies
	Taqman-validation	Proteomics
n	12	199
Gender (%Female)	25	43
Age (years)	65.8 ± 5.1	60.2 ± 9.0
BMI (Kg/m2)	32.5 ± 6.4	30.2 ± 5.8
Age-at-Diagnosis (years)	58.0 ± 6.1	58.8 ± 8.9
Diabetes duration (years)	7.8 ± 4.2	1.4 ± 0.7
Fasting glucose (mmol/L)	8.0 ± 1.7	7.9 ± 1.6
HbA1c (mmol/mol)	46 (40, 56)	45 (41, 50)
HDL (mmol/L)	1.20 ± 0.32	1.18 ± 0.31
eGFR (ml/min/1,73 m2)	78 ± 14	86 ± 16
eGFR ≤ 60 (%)	0	10 (5)
Urine Albumin-to-Creatinine ratio (mg/mmol)	0.56 (0.00, 1.13)	0.43 (0.19, 0.96)
Albuminuria (%)	0	19 (10)
Chronic Kidney Disease (%))	0	24 (12)
Diastolic blood pressure (mm Hg)	80 ± 11	79 ± 9
Systolic blood pressure (mm Hg)	146 ± 24	139 ± 19
Smoking (current/ever/never)	2004-07-01	38/56/103
Medication use
Metformin (%)	9 (75)	143 (72)
SU (%)	2 (17)	42 (21)
Other glucose-lowering (%)	1 (8)	4 (2)
Antihypertensive medication (%)	7 (58)	126 (63)
Lipid lowering medication (%)	8 (67)	120 (60)
Data are mean ± SD, n (%) or median (IQR).
All measures taken at the time of blood sampling.

## Sheet: S2 GEO datasets
Table S2. GEO accession numbers of public datasets used for small RNA expression in different tissues.
Tissue	N	GEO
Kidney	12	GSE24457
Thyroid	12	GSE79727
Pancreas	5	MTAP-3494
Colon	14	GSE66208
Liver	4	GSE69825
Heart	11	GSE69825,GSE36759
Muscle	12	GSE66334
Brain	17	GSE69825,GSE78812,GSE111623
SC fat	57	PRJNA565427
Whole blood	56	GSE69825,GSE46579
Urine	47	GSE128359

## Sheet: S3 Base model
Table S3. sncRNAs significant in the base model.
Adjustment: none
Red boxes indicate FDR significant associations
	CKD					eGFR					UACR
sRNA feature	logFC	logCPM	PValue	P_FDR		logFC	logCPM	PValue	P_FDR		logFC	logCPM	PValue	P_FDR
U8:snoRNA	-0.859172	2.54375	3.74266e-06	0.0018987		0.0122033	2.52639	0.00202289	0.027904		-0.724263	2.56108	0.000732753	0.00673846
SNORD118:snoRNA	-0.860706	2.20923	4.0484e-06	0.0018987		0.00935053	2.2073	0.0170634	0.0894163		-0.857723	2.23656	8.67705e-05	0.00172856
SNORD24:snoRNA	-0.784569	1.6258	0.000140029	0.0400597		0.011393	1.62266	0.00909896	0.0641716		-0.919248	1.66165	8.84549e-05	0.00172856
hsa-miR-143-5p	-0.428802	3.06394	0.00017083	0.0400597		-9.41228e-05	3.0643	0.969362	0.986184		-0.375668	3.06566	0.00641263	0.0330497
SNORD107:snoRNA	-1.19378	0.43434	0.000266979	0.049085		0.0133755	0.423622	0.0383946	0.143483		-2.21381	0.494672	5.05869e-08	1.58168e-05
hsa_piR_019825|gb|DQ597218|Homo_sapiens:1:227740227:227740256:Plus	-0.484939	4.18376	0.000321621	0.049085		0.0120385	4.18426	4.85442e-05	0.00303563		-0.128989	4.19803	0.417871	0.57137
SNORD87:snoRNA	-1.12917	-0.263453	0.000366306	0.049085		0.0115658	-0.288366	0.0711809	0.216623		-2.25334	-0.235823	1.26044e-08	1.18229e-05
hsa-miR-145-5p	-0.306858	4.82591	0.000445927	0.0522849		0.00290294	4.82539	0.128838	0.302881		-0.18725	4.83231	0.0693721	0.165998
SNORD15B:snoRNA	-0.745585	0.602003	0.000593029	0.0618068		0.0125119	0.590168	0.0069259	0.0532603		-0.945496	0.625611	0.00020652	0.00293508
hsa_piR_004153|gb|DQ575660|Homo_sapiens:3:156861576:156861607:Plus	-0.458452	5.70068	0.000670555	0.0628981		0.0124991	5.70799	1.83233e-05	0.0014717		-0.250405	5.71048	0.118267	0.239599
hsa-miR-423-5p	0.165858	12.1082	0.000927069	0.0766235		-0.00450758	12.1101	4.70522e-05	0.00303563		0.0805714	12.104	0.17044	0.312252
hsa_piR_001346|gb|DQ571858|Homo_sapiens:17:24073766:24073794:Plus	-0.972132	-0.168393	0.00103258	0.0766235		0.0130875	-0.184348	0.0326368	0.128627		-1.30793	-0.146332	0.000124362	0.00226547
hsa-miR-455-3p	-0.646165	0.5913	0.00110201	0.0766235		0.0272891	0.614142	6.50155e-11	6.09846e-08		-0.0917203	0.586719	0.679086	0.795234
hsa-miR-150-5p	-0.467619	9.04851	0.00114447	0.0766235		0.00410416	9.04933	0.190208	0.389553		-0.58939	9.05662	0.000719627	0.00668326
SNORD25:snoRNA	-0.848588	4.13658	0.00122532	0.0766235		0.0126718	4.12142	0.0215528	0.102104		-1.48786	4.22191	1.67513e-06	0.000187903
SNORD116:snoRNA	-0.705536	0.299132	0.00139389	0.0817168		0.00979391	0.299878	0.0372163	0.140196		-0.637397	0.31701	0.0109352	0.048156
hsa-miR-4685-3p	-0.398208	0.753915	0.00150387	0.0829785		-0.00215295	0.753746	0.421777	0.635035		-0.557286	0.749026	0.000155504	0.0026047
SNORD73A:snoRNA	-0.827559	3.68599	0.00161741	0.084285		0.0153006	3.67804	0.00692725	0.0532603		-1.14057	3.75941	0.000188781	0.00290289
SNORD33:snoRNA	-0.557577	2.13687	0.00174781	0.0862868		0.00691273	2.12919	0.0745702	0.221049		-0.700942	2.16065	0.000939135	0.00779565
SNORD90:snoRNA	-0.947926	-0.304675	0.00187513	0.0879435		0.00687621	-0.313579	0.268131	0.485713		-1.89386	-0.255668	6.74234e-07	0.000111494
hsa-miR-143-3p	-0.279417	11.3014	0.00206231	0.0921164		-0.00317151	11.3024	0.111601	0.279899		-0.417888	11.3049	0.00017563	0.00279222
SNORD6:snoRNA	-0.778285	4.84155	0.00217788	0.0928568		0.0144813	4.82363	0.00827819	0.0601764		-1.31855	4.95238	9.78161e-06	0.000509731
SNORD95:snoRNA	-0.620813	2.55005	0.00241566	0.0985168		0.0118719	2.54129	0.0064276	0.0515306		-1.12034	2.59994	4.04069e-06	0.000252678
SNORD81:snoRNA	-0.679746	3.13209	0.00289243	0.10578		0.0140712	3.12146	0.00350863	0.03762		-1.00559	3.17512	0.000125591	0.00226547
SNORD38A:snoRNA	-0.755342	1.86533	0.00295455	0.10578		0.0183983	1.85554	0.000652031	0.0130129		-1.12799	1.93986	0.000141865	0.00241945
hsa-miR-193b-3p	-0.541865	1.31673	0.00306567	0.10578		0.0184414	1.33853	2.02214e-06	0.000474193		-0.314836	1.33435	0.131828	0.257078
SNORD93:snoRNA	-0.537851	0.921612	0.00322255	0.10578		0.0100135	0.913621	0.00949264	0.0647383		-0.669018	0.947899	0.00148915	0.010429
hsa_piR_012925|gb|DQ587514|Homo_sapiens:1:31181176:31181205:Minus	-0.974141	1.35155	0.00322846	0.10578		0.0183309	1.32144	0.00752382	0.05641		-1.40514	1.45978	0.000205228	0.00293508
hsa-miR-454-3p	-0.216967	4.78011	0.00327038	0.10578		0.00656349	4.7799	6.36156e-05	0.00351009		-0.0444283	4.78726	0.60396	0.736234
SNORD38B:snoRNA	-0.82674	0.445543	0.00342235	0.107006		0.0168911	0.43623	0.00352938	0.03762		-1.62396	0.494463	2.00323e-06	0.000187903
hsa-let-7a-5p	-0.140186	14.0169	0.00376484	0.112196		0.00489102	14.0201	5.34444e-06	0.000626636		-0.0169554	14.0222	0.765442	0.855323
Gly	-0.296678	14.7738	0.00391282	0.112196		0.00736383	14.7735	0.00117017	0.0197975		-0.126521	14.7836	0.303344	0.459287
hsa_piR_001207|gb|DQ571591|Homo_sapiens:16:88155360:88155385:Plus	-0.550719	1.02965	0.00394719	0.112196		0.00701275	1.02779	0.0856021	0.237908		-0.657822	1.04133	0.00294896	0.017846
hsa-miR-659-5p	-0.226008	1.36609	0.00428624	0.113954		0.00130267	1.36647	0.795708	0.902029		-0.264831	1.36944	0.00448397	0.0250355
hsa-miR-6741-5p	0.245421	1.59191	0.00430823	0.113954		-0.00454362	1.59529	0.0191565	0.095706		0.299534	1.58843	0.00326318	0.0192507
hsa_piR_000586|gb|DQ570728|Homo_sapiens:5:137924634:137924661:Minus	-0.712253	2.11445	0.00449262	0.113954		0.0086165	2.09464	0.101532	0.263561		-1.19349	2.17165	4.4239e-05	0.00129675
hsa-miR-1299	-0.677204	2.52657	0.004495	0.113954		-0.000732816	2.51676	0.888489	0.952725		-1.22673	2.50589	5.12248e-05	0.00137283
hsa-miR-548av-3p|hsa-miR-548o-3p	0.134831	4.12825	0.00481019	0.118736		-0.0038872	4.12952	0.000218895	0.00814384		0.0528691	4.1228	0.341929	0.49575
hsa-miR-181c-5p	-0.212956	3.14547	0.00514552	0.119844		0.00216462	3.14913	0.192204	0.390617		-0.0936361	3.1426	0.287459	0.444212
hsa-let-7f-5p	-0.152523	14.364	0.00540474	0.119844		0.00568537	14.3675	3.01052e-06	0.000564773		0.0367652	14.3706	0.563086	0.703295
SNORD105B:snoRNA	-0.680449	0.986906	0.00549514	0.119844		0.00855583	0.977957	0.101187	0.263561		-1.28416	1.03478	1.46352e-05	0.000622414
SNORD64:snoRNA	-0.733138	1.23416	0.00551673	0.119844		0.0137957	1.21242	0.0119892	0.0749725		-1.37579	1.29198	1.47895e-05	0.000622414
hsa_piR_004152|gb|DQ575658|Homo_sapiens:5:139120743:139120768:Plus	-0.415911	2.90594	0.0058525	0.119844		0.0111604	2.91469	0.000676391	0.0132178		-0.193876	2.90776	0.274985	0.430045
SNORD63:snoRNA	-0.634963	3.05549	0.00595073	0.119844		0.0122363	3.03884	0.0119791	0.0749725		-1.29747	3.12152	1.8269e-06	0.000187903
hsa-miR-190a-5p	-0.357954	0.975843	0.00614487	0.119844		0.00302699	0.975744	0.297502	0.519085		-0.229346	0.984464	0.121326	0.242136
hsa-miR-760	0.17273	4.31001	0.00617981	0.119844		-0.00505315	4.31491	0.000260464	0.00814384		0.0806237	4.30414	0.279631	0.434174
hsa-miR-324-5p	-0.230446	2.45142	0.00628491	0.119844		0.00130834	2.45109	0.864949	0.944496		-0.204427	2.45969	0.0387145	0.110043
Glu	-0.277805	12.9964	0.00660758	0.119844		0.00781759	12.9997	0.00041984	0.0100977		-0.191871	13.003	0.121942	0.242848
SNORD99:snoRNA	-0.559267	0.497605	0.00660904	0.119844		0.00503126	0.479855	0.258104	0.473781		-1.07856	0.528737	1.52618e-05	0.000622414
hsa-miR-30b-5p	-0.192523	9.07251	0.00666638	0.119844		0.00672048	9.07638	1.88277e-05	0.0014717		0.0241729	9.07976	0.770033	0.857207
SNORD4A:snoRNA	-0.881623	1.0521	0.00671783	0.119844		0.0207424	1.03623	0.00226555	0.0288479		-2.21682	1.17569	4.95184e-08	1.58168e-05
hsa-miR-4435	0.230142	2.168	0.0068098	0.119844		-0.00202074	2.16988	0.289856	0.509148		0.338187	2.15439	0.000702811	0.00665896
hsa_piR_000552|gb|DQ570687|Homo_sapiens:22:38045003:38045030:Minus	-0.651616	0.604416	0.0070183	0.119844		0.0115331	0.600188	0.0232313	0.106819		-1.10027	0.632038	0.000107637	0.00206048
hsa-miR-133a-3p	-0.365966	5.2164	0.00702135	0.119844		-0.00298977	5.22077	0.31652	0.537855		-0.151535	5.23927	0.314894	0.470335
hsa-miR-122-3p	-0.481453	3.29332	0.00702713	0.119844		0.0202971	3.30897	1.14338e-07	5.36243e-05		0.0249002	3.29363	0.902764	0.941927
SNORD42A:snoRNA	-0.67979	7.15055	0.00791618	0.132258		0.0112753	7.1373	0.0413807	0.149599		-1.01383	7.22667	0.000614801	0.00604278
hsa-miR-182-5p	-0.302394	8.17517	0.00803697	0.132258		0.00174769	8.17719	0.491786	0.701057		-0.485899	8.19623	0.000399194	0.00445766
RNU5B:snRNA	-0.34815	1.95079	0.00883589	0.141206		2.37245e-05	1.94672	0.993373	0.995302		-0.424958	1.97289	0.0068979	0.0346919
SNORD50B:snoRNA	-0.650666	5.04991	0.00888183	0.141206		0.0118005	5.05424	0.0278419	0.118708		-1.07228	5.09786	0.000237005	0.00318242
GAS5:lncRNA	-0.564392	5.91437	0.00916455	0.142009		0.0120636	5.91453	0.0095244	0.0647383		-1.01582	5.96523	6.40458e-05	0.00143036
hsa-miR-342-3p	-0.210664	7.30192	0.00930372	0.142009		0.00454166	7.30064	0.0116451	0.0748422		-0.17679	7.30941	0.0614033	0.150317
hsa-miR-223-5p	0.104812	9.42797	0.00957541	0.142009		-0.00307961	9.43042	0.000619576	0.0128423		0.0590616	9.42451	0.21553	0.369543
SNORD20:snoRNA	-0.555126	4.88261	0.00979133	0.142009		0.00483067	4.87839	0.303992	0.52707		-0.923957	4.92156	0.000324188	0.0038011
SNORD102:snoRNA	-0.496578	4.02351	0.00987679	0.142009		0.00632805	4.0245	0.124063	0.296866		-0.853906	4.05174	0.000200718	0.00293508
hsa-miR-139-3p	0.199861	5.93497	0.0102161	0.142009		-0.00225815	5.93694	0.19281	0.390617		0.195507	5.9283	0.040946	0.112963
hsa_piR_017791|gb|DQ594556|Homo_sapiens:11:74789084:74789113:Plus	-0.517158	1.87552	0.0103606	0.142009		0.00677192	1.87738	0.115662	0.286257		-0.812996	1.90438	0.000631335	0.00604278
SCARNA16:scaRNA	-0.53158	1.51765	0.0106051	0.142009		0.0044474	1.51959	0.310374	0.534185		-0.84103	1.53314	0.000539693	0.00550252
hsa-miR-155-5p	-0.124394	8.17975	0.0106172	0.142009		0.000564825	8.18064	0.606097	0.786333		-0.0620163	8.18733	0.277382	0.43292
hsa-miR-20a-3p	-0.250939	1.45365	0.0106659	0.142009		0.00529141	1.45167	0.0144842	0.0818447		-0.013091	1.45319	0.906974	0.943626
hsa-miR-29b-3p	-0.262217	5.92	0.0107442	0.142009		0.000800764	5.92353	0.724557	0.874917		-0.308387	5.93032	0.0105114	0.0471757
SNORD52:snoRNA	-0.622363	1.42393	0.0107767	0.142009		0.0110133	1.4079	0.0313431	0.126982		-1.23733	1.4756	2.62419e-05	0.000968767
SNORD66:snoRNA	-0.631445	1.26768	0.0110029	0.142009		0.0144884	1.26107	0.0052983	0.046885		-1.29261	1.32149	1.34511e-05	0.000622414
hsa-miR-31-5p	-0.470659	0.934614	0.0111795	0.142009		0.00657745	0.931996	0.0961544	0.254426		-0.745287	0.954243	0.000715408	0.00668326
RNY4P17:misc_RNA	0.125918	9.03544	0.0112386	0.142009		-0.000452924	9.03342	0.679412	0.84409		0.12235	9.0343	0.0429532	0.114787
SNORD68:snoRNA	-0.726567	3.03907	0.0113546	0.142009		0.0217478	3.03363	0.000458563	0.0102412		-1.24295	3.14466	0.000179302	0.00280309
hsa-miR-144-3p	-0.434276	9.04139	0.0116074	0.14326		0.00313303	9.0465	0.410297	0.62477		-0.667125	9.06349	0.00131585	0.00976601
hsa_piR_020365|gb|DQ597975|Homo_sapiens:11:108979133:108979162:Plus	-0.3397	2.48926	0.012483	0.148918		0.00731921	2.49492	0.0126534	0.0767993		-0.0411021	2.47436	0.800682	0.876359
hsa-miR-4533	0.295028	0.718846	0.0125778	0.148918		-0.00165676	0.718395	0.539604	0.736752		0.397527	0.708809	0.00303819	0.0182681
hsa_piR_019676|gb|DQ596993|Homo_sapiens:20:2582901:2582931:Plus	-0.725436	0.421485	0.0126143	0.148918		0.00911059	0.407461	0.132043	0.307118		-1.90818	0.463042	1.64151e-07	3.84933e-05
hsa-miR-33a-3p	-0.389661	1.0105	0.0127009	0.148918		0.00490995	1.00963	0.144868	0.326649		0.149993	1.0213	0.369225	0.521586
hsa-miR-885-5p	-0.451974	3.6646	0.0134241	0.151529		0.00567032	3.66786	0.14347	0.325847		-0.231496	3.67003	0.275082	0.430045
hsa-let-7c-5p	-0.114228	9.67612	0.0136577	0.151529		0.00154599	9.67699	0.128447	0.302881		-0.105274	9.67789	0.0582823	0.145697
RNY4P7:misc_RNA	0.132064	16.1181	0.0138217	0.151529		-0.000469667	16.1166	0.691817	0.853848		0.123521	16.1165	0.0582702	0.145697
SNORD105:snoRNA	-0.736741	0.219476	0.0138258	0.151529		0.014901	0.198759	0.0174553	0.0904589		-1.21644	0.262369	0.000414307	0.00451884
hsa_piR_018780|gb|DQ595807|Homo_sapiens:17:72068837:72068864:Plus	-0.652031	0.712362	0.0139422	0.151529		0.0173647	0.706978	0.00168421	0.0246842		-1.36406	0.762658	2.84924e-05	0.000989848
hsa-miR-194-5p	-0.295369	8.57918	0.0140542	0.151529		0.00633996	8.58323	0.0150974	0.0842116		-0.323437	8.58503	0.0204175	0.0698965
hsa-miR-548av-3p	0.149335	3.37215	0.0140559	0.151529		-0.00292745	3.37327	0.0274943	0.117761		0.14352	3.36272	0.0403455	0.112631
hsa_piR_016677|gb|DQ592953|Homo_sapiens:2:205927199:205927228:Plus	-0.372099	2.63586	0.0143435	0.151529		0.0115185	2.63929	0.000442596	0.0101257		-0.200543	2.64861	0.260459	0.416202
SNORD83A:snoRNA	-0.642047	-0.257895	0.0143775	0.151529		0.00296046	-0.257704	0.588099	0.776953		-1.10391	-0.227443	0.000305844	0.00367797
hsa-miR-365a-3p|hsa-miR-365b-3p	-0.381245	3.59368	0.0151789	0.158198		0.010465	3.60328	0.00160521	0.0244806		-0.191026	3.59436	0.307026	0.461222
VTRNA1:misc_RNA	0.369914	9.48158	0.0155407	0.15858		-0.00840738	9.4777	0.0143312	0.0818447		0.346501	9.48777	0.0636866	0.154362
hsa-miR-196a-5p	-0.321281	1.13218	0.0159322	0.15858		-0.00260862	1.13248	0.363472	0.579824		-0.368948	1.13389	0.015707	0.0606302
SNORD94:snoRNA	-0.626533	0.0593426	0.0160389	0.15858		0.00498475	0.0478199	0.367773	0.580321		-1.06911	0.0932232	0.000457035	0.00487158
PWAR5:TEC	-0.522426	1.38315	0.0160452	0.15858		0.0106725	1.3675	0.0211501	0.101898		-0.994321	1.43362	0.000139296	0.00241945
hsa-miR-301a-3p	-0.18977	2.27834	0.0160609	0.15858		0.00108417	2.2787	0.533767	0.73091		0.0241144	2.28165	0.788356	0.869974
SNORD18A:snoRNA	-0.615681	0.579092	0.0167592	0.163751		0.00892499	0.564034	0.105996	0.269442		-1.6022	0.631264	7.13183e-07	0.000111494
LINC02232:lncRNA	-0.335197	1.41331	0.0171737	0.164661		-0.00317359	1.41872	0.28679	0.504707		-0.532335	1.39889	0.00147516	0.010429
hsa-let-7d-5p	-0.113759	12.1803	0.0174008	0.164661		0.00378624	12.1822	0.000392407	0.00994806		0.0492327	12.1848	0.366489	0.519774
SNORD60:snoRNA	-0.608318	0.306238	0.0174386	0.164661		0.0120681	0.294567	0.0237387	0.10757		-1.24104	0.33846	5.95602e-05	0.00139669
SNORD31B:snoRNA	-0.556106	2.56736	0.017596	0.164661		0.0118998	2.55664	0.0190386	0.095706		-1.12003	2.63586	6.88216e-05	0.00150127
hsa-miR-144-5p	-0.37003	6.56892	0.01773	0.164661		0.0032306	6.57468	0.350918	0.57047		-0.694058	6.59131	0.000233471	0.00318242
ENSG10010137176.1:scaRNA	-0.532181	1.45918	0.0180006	0.165535		0.00753304	1.45557	0.116883	0.288517		-1.09628	1.51233	3.8028e-05	0.00118901
hsa-miR-148a-5p	0.126495	5.5354	0.0189766	0.171937		-0.00249482	5.53763	0.0359985	0.137262		0.238504	5.53297	0.000125179	0.00226547
SNORD69:snoRNA	-0.551394	2.24435	0.0190634	0.171937		0.0112772	2.23564	0.0245868	0.1093		-1.17308	2.29885	3.15244e-05	0.00105542
SNORD101:snoRNA	-0.543154	0.360704	0.019661	0.173413		0.00388213	0.342478	0.444088	0.659105		-1.00015	0.402128	0.000360758	0.00417767
hsa-miR-4772-3p	-0.421348	0.978081	0.0197116	0.173413		-0.000699116	0.986962	0.857351	0.938384		-0.473851	0.978455	0.0249784	0.0796931
SNORD111B:snoRNA	-0.729289	0.162006	0.0198002	0.173413		0.0182685	0.152056	0.0043351	0.0432587		-1.51136	0.233427	4.08423e-05	0.00123581
hsa-miR-210-3p	-0.1334	5.28711	0.0199665	0.173413		-0.000698594	5.28782	0.585231	0.776445		-0.159208	5.28958	0.0188635	0.067793
SNORD26:snoRNA	-0.467846	4.43512	0.0209237	0.178565		0.00268896	4.43558	0.540541	0.736959		-0.988475	4.46956	4.63458e-05	0.00131735
RMRP:ribozyme	-0.41817	2.1001	0.0209648	0.178565		0.00100506	2.09712	0.800469	0.902029		-0.678143	2.12132	0.00170262	0.0115961
hsa-miR-490-3p	0.342072	1.18127	0.0211308	0.178565		-0.00198819	1.17565	0.558455	0.750603		0.508529	1.17165	0.00117651	0.00904559
RNY4P20:misc_RNA	0.105209	13.851	0.0214318	0.179491		-0.00125851	13.8498	0.212568	0.418885		0.131928	13.8483	0.0188319	0.067793
hsa-miR-151a-3p	0.144806	13.5038	0.0218577	0.181438		-0.00296889	13.5075	0.0314071	0.126982		0.169568	13.4953	0.021502	0.0717752
hsa-miR-5010-5p	0.187595	1.56274	0.0225233	0.183038		-0.00840631	1.56304	3.70489e-06	0.000579198		-0.0512865	1.55136	0.605407	0.73654
hsa-miR-3679-5p	0.214321	1.80302	0.0226078	0.183038		-0.00359331	1.80335	0.0880628	0.242237		0.351799	1.80058	0.000839843	0.00736236
hsa-miR-150-3p	-0.314382	3.80571	0.0226359	0.183038		-0.00439655	3.80895	0.144781	0.326649		-0.684396	3.80669	4.84649e-05	0.00133706
RNY4P27:misc_RNA	0.117682	12.0119	0.0231455	0.183246		-9.58994e-05	12.0116	0.93396	0.976006		0.157563	12.0109	0.0114101	0.0493211
hsa_piR_017458|gb|DQ594126|Homo_sapiens:1:31213602:31213628:Minus	-0.56294	1.22409	0.0235116	0.183246		0.0139198	1.21017	0.00786401	0.0580822		-0.977042	1.2686	0.000784353	0.00694078
hsa_piR_010791|gb|DQ584559|Homo_sapiens:7:100511976:100512004:Plus	0.20756	1.59998	0.023706	0.183246		-0.00576043	1.60399	0.00506445	0.0465508		0.171661	1.59731	0.109987	0.229099
SNORD7:snoRNA	-0.578666	0.355751	0.0240908	0.183246		0.0155974	0.349796	0.0039269	0.040927		-0.979521	0.389188	0.00135301	0.00991501
hsa-miR-205-5p	-0.324387	1.95182	0.0243675	0.183246		0.00251513	1.95832	0.412251	0.626729		-0.294064	1.93502	0.0797573	0.180271
hsa-miR-4746-5p	0.142748	2.47843	0.0244326	0.183246		-0.00232486	2.47973	0.0962912	0.254426		0.105381	2.46946	0.1612	0.300011
hsa-miR-1976	-0.188802	2.18509	0.0244957	0.183246		-0.0026245	2.18676	0.158224	0.346762		-0.325014	2.18785	0.00120614	0.00919807
hsa-miR-629-5p	0.126466	6.76613	0.0246045	0.183246		-0.00547842	6.76976	8.59723e-06	0.000806421		-0.0122223	6.7594	0.850743	0.914085
hsa-miR-374a-3p	-0.12925	6.12517	0.0246815	0.183246		0.00348386	6.12686	0.00664991	0.0528611		-0.036122	6.1281	0.598717	0.731246
SNORD89:snoRNA	-0.565301	4.31142	0.02501	0.183246		0.00995403	4.31963	0.0709267	0.216623		-0.93011	4.37302	0.00172584	0.0116463
hsa_piR_020813|gb|DQ598646|Homo_sapiens:1:31213600:31213629:Minus	-0.553423	1.51017	0.0250128	0.183246		0.0125384	1.49923	0.0166141	0.0889403		-1.05764	1.56128	0.000281922	0.00357355
SNORD51:snoRNA	-0.580475	1.21922	0.02517	0.183246		0.00743264	1.21095	0.178396	0.371031		-1.05404	1.2633	0.000538162	0.00550252
MCPH1:lncRNA	-0.286973	0.488527	0.0253658	0.183246		-0.00498094	0.489165	0.0727349	0.218405		-0.631551	0.494975	3.26302e-05	0.00105542
hsa-miR-3613-3p	-0.245136	1.0112	0.0253966	0.183246		0.00524877	1.01193	0.0300736	0.124819		-0.122347	1.01473	0.331879	0.487935
SNORD53:snoRNA	-0.669298	-0.456942	0.0258268	0.184928		0.00831076	-0.475795	0.192479	0.390617		-1.30826	-0.424229	0.000301249	0.00366976
RNY4P10:misc_RNA	0.118849	16.2367	0.0267756	0.189516		-2.72561e-05	16.2356	0.981587	0.991411		0.114983	16.2361	0.0776926	0.177238
hsa-mir-30c-1	-0.474515	2.15865	0.0269117	0.189516		0.00718811	2.15662	0.126547	0.299751		-0.199945	2.15614	0.408357	0.564872
hsa_piR_020815|gb|DQ598651|Homo_sapiens:15:22778235:22778264:Plus	-0.671585	-0.253443	0.0271961	0.189516		0.0093826	-0.252177	0.136115	0.313701		-1.80724	-0.224381	2.86139e-06	0.00023359
SNORD127:snoRNA	-0.586196	0.233502	0.0272758	0.189516		0.0116112	0.216113	0.0380972	0.142941		-0.878045	0.263415	0.00331629	0.0194417
hsa-miR-191-3p	0.122563	4.2464	0.0281563	0.194196		-0.0028259	4.24838	0.0212346	0.101898		0.168839	4.24064	0.00847839	0.0401653
hsa-miR-548j-3p	0.187709	2.61936	0.0295303	0.199884		-0.0022251	2.61976	0.241834	0.453996		0.237069	2.6164	0.0145708	0.0581592
hsa-miR-214-3p	-0.328137	1.24004	0.02955	0.199884		-0.00405915	1.24517	0.205829	0.408176		-0.395456	1.23478	0.0220835	0.0731955
hsa_piR_020828|gb|DQ598675|Homo_sapiens:2:149355860:149355890:Minus	0.328743	2.45982	0.0296204	0.199884		-0.00325118	2.45446	0.338569	0.560101		0.545466	2.46174	0.00249909	0.0159466
RNY4:misc_RNA	0.115776	16.2569	0.0300851	0.20157		-1.93661e-05	16.2558	0.986836	0.993189		0.112016	16.2563	0.0839907	0.187579
hsa-miR-455-5p	-0.330591	2.53733	0.0306495	0.202507		0.0148546	2.5571	5.18774e-06	0.000626636		-0.032878	2.54487	0.855856	0.915386
SNORD42B:snoRNA	-0.577998	1.08333	0.0306567	0.202507		0.0133319	1.08264	0.0200565	0.0988144		-1.29831	1.16247	7.76243e-05	0.00165481
hsa-miR-483-3p	-0.382716	2.63266	0.031118	0.204117		0.00120919	2.63345	0.752415	0.88766		-0.431855	2.62501	0.0476765	0.125268
SNORD15A:snoRNA	-0.476131	0.389834	0.03176	0.205688		0.00662816	0.385881	0.159624	0.349014		-0.967057	0.425758	0.000287701	0.00359133
hsa-miR-1307-3p	0.119809	10.1693	0.0317961	0.205688		-0.00380731	10.1722	0.0017467	0.0250601		0.115139	10.1619	0.0778357	0.177238
Y_RNA:misc_RNA	0.110039	16.3872	0.0320998	0.205727		-4.96033e-05	16.3863	0.964937	0.986184		0.106501	16.3867	0.0876308	0.192964
hsa-miR-24-2-5p	-0.0878253	6.16583	0.0325372	0.205727		0.00281807	6.1669	0.00176329	0.0250601		0.0179561	6.16661	0.711226	0.820294
RNY4P3:misc_RNA	0.117919	7.47377	0.0326423	0.205727		0.000313252	7.47206	0.796314	0.902029		0.135229	7.47441	0.0424722	0.114152
SNORD21:snoRNA	-0.429868	1.98179	0.0326794	0.205727		0.0100416	1.98597	0.019182	0.095706		-0.79396	2.01435	0.000773848	0.00691304
hsa-miR-151a-5p|hsa-miR-151b	-0.171973	6.06128	0.0332235	0.207758		0.00619878	6.06291	0.000504618	0.0107575		0.11076	6.06612	0.233544	0.389101
hsa-miR-15b-5p	-0.143792	8.61967	0.0336448	0.208999		0.00152736	8.62007	0.309356	0.533412		-0.134285	8.62285	0.0937566	0.204046
hsa-miR-766-3p	-0.167181	4.78412	0.0348515	0.21159		0.00546371	4.79087	0.00162854	0.0244806		0.0506855	4.78561	0.578698	0.717066
SNORD55:snoRNA	-0.554967	0.201493	0.034933	0.21159		0.00657726	0.189812	0.242782	0.454551		-1.47978	0.250748	6.71768e-06	0.000393824
SNORD100:snoRNA	-0.502324	2.47273	0.0353679	0.21159		0.0104555	2.46773	0.0419163	0.150067		-1.0456	2.53831	0.000228775	0.00318242
PROSER2:lncRNA	-0.246618	1.15675	0.0353893	0.21159		-0.000454971	1.15508	0.895554	0.954579		-0.16223	1.1454	0.228949	0.384243
hsa-miR-361-5p	-0.115582	6.99093	0.0354293	0.21159		-0.000560053	6.99294	0.643905	0.818285		-0.0502163	6.99143	0.443071	0.593415
hsa-miR-142-3p	-0.129167	10.5041	0.0354703	0.21159		0.00533301	10.507	7.64489e-05	0.00377416		0.11245	10.5114	0.111808	0.231004
SNORD30:snoRNA	-0.505835	2.46503	0.035641	0.21159		0.0130382	2.44984	0.0128338	0.0769087		-1.23263	2.54674	1.51337e-05	0.000622414
RMRP:lncRNA	-0.390235	2.65857	0.0364398	0.214873		8.99602e-05	2.66261	0.982221	0.991411		-0.713427	2.69678	0.00148985	0.010429
SNORD104:snoRNA	-0.402651	6.58123	0.0366521	0.214873		0.00394843	6.58083	0.344931	0.565638		-0.908982	6.60874	8.39011e-05	0.00171284
SNORD67:snoRNA	-0.509404	1.06037	0.0375976	0.217155		0.00763938	1.04693	0.147789	0.330062		-1.35104	1.10603	9.68593e-06	0.000509731
hsa_piR_020450|gb|DQ598104|Homo_sapiens:9:133350930:133350959:Plus	-0.473644	1.65465	0.037708	0.217155		0.00457488	1.65759	0.342757	0.563058		-0.951767	1.68908	0.000406252	0.00448311
hsa-miR-550a-3p	-0.295242	0.690633	0.0377358	0.217155		0.00225214	0.689181	0.472381	0.685903		-0.185256	0.694872	0.2369	0.393993
hsa-miR-27a-5p	0.140088	2.78203	0.0383894	0.219568		-0.00406052	2.78337	0.0064218	0.0515306		0.0675926	2.77699	0.403095	0.560153
SNORD61:snoRNA	-0.492846	0.616266	0.0387878	0.220503		0.00713498	0.613615	0.160576	0.349467		-1.18847	0.667096	6.35952e-05	0.00143036
hsa_piR_019420|gb|DQ596670|Homo_sapiens:2:101255914:101255940:Minus	-0.338822	6.83161	0.0395087	0.223248		0.00141594	6.83371	0.695914	0.85665		-0.723998	6.85995	0.000272131	0.00354526
LINC02481:lncRNA	-0.316439	1.6096	0.0432309	0.242818		0.0105655	1.6139	0.0018916	0.0264824		-0.0825334	1.60508	0.649931	0.76877
hsa-miR-29c-3p	-0.195221	4.98281	0.0443956	0.247876		-0.00231299	4.98605	0.283719	0.503078		-0.273715	4.98795	0.0166457	0.0637291
PTPRT:lncRNA	-0.408939	0.369494	0.0449965	0.248516		-0.00382454	0.368665	0.386517	0.602247		-0.854654	0.392465	0.000314717	0.00373677
ZNF436:lncRNA	0.0877345	9.93285	0.0450403	0.248516		-0.000772429	9.93159	0.421408	0.635035		0.0510087	9.93404	0.343008	0.49575
SNORD27:snoRNA	-0.505338	2.02126	0.0457068	0.250719		0.0152792	1.99661	0.00569232	0.0499009		-0.994816	2.10966	0.000629825	0.00604278
RNY4P24:misc_RNA	0.10919	7.77264	0.0464473	0.2533		0.000257847	7.77086	0.830924	0.92149		0.0754483	7.77278	0.253674	0.408141
hsa-miR-532-3p	-0.140713	3.21866	0.0474872	0.257474		-0.00158497	3.21985	0.311727	0.535531		-0.228541	3.21384	0.00617745	0.0321914
ENSG10010134141.1:snoRNA	-0.533105	-0.286846	0.0479052	0.257522		0.0135953	-0.294023	0.0183385	0.0939972		-1.3193	-0.252659	5.69199e-05	0.00139669
hsa-miR-148b-5p	-0.0987058	4.71512	0.0480451	0.257522		0.00169598	4.71589	0.124988	0.297849		-0.0268873	4.71754	0.638124	0.76347
hsa-miR-4738-3p	0.184797	0.743578	0.04857	0.258152		-0.00661127	0.74717	0.00127539	0.0206262		0.115815	0.735879	0.289806	0.447102
LINC01623:lncRNA	0.208188	1.16171	0.0487131	0.258152		-0.00422885	1.16177	0.0736591	0.220039		0.224063	1.14373	0.0696125	0.166149
hsa-miR-192-5p	-0.220156	10.3596	0.0492454	0.258414		0.00709131	10.3643	0.00335458	0.0374594		-0.23445	10.3622	0.0778486	0.177238
His	-0.174457	7.58229	0.0493135	0.258414		0.0043321	7.58512	0.0239181	0.107861		-0.148327	7.58593	0.172573	0.314994
hsa-miR-151a-5p	-0.163813	2.87525	0.0502199	0.261702		0.00546209	2.87506	0.00287641	0.0333096		0.0288288	2.88366	0.76596	0.855323
SNORD2:snoRNA	-0.335277	1.55437	0.0511437	0.263544		0.0012109	1.54094	0.748408	0.886372		-0.633553	1.58454	0.0028255	0.0174363
hsa-miR-133b	-0.267388	1.71652	0.0518256	0.263544		-0.00365672	1.71776	0.227023	0.438904		-0.123139	1.72557	0.425848	0.579747
hsa-miR-296-5p	0.214001	1.9837	0.0518614	0.263544		-0.00641365	1.99015	0.0116237	0.0748422		0.048436	1.98332	0.705595	0.816674
hsa_piR_020814|gb|DQ598650|Homo_sapiens:22:38039828:38039859:Minus	-0.432848	1.31767	0.0520899	0.263544		0.00229265	1.31995	0.633592	0.81079		-0.839876	1.34283	0.00145779	0.010429
SNORD82:snoRNA	-0.462549	1.54513	0.0521726	0.263544		0.0124004	1.5261	0.0149803	0.0841411		-1.1833	1.61266	5.79673e-05	0.00139669
hsa_piR_012681|gb|DQ587153|Homo_sapiens:20:2585585:2585613:Plus	-0.449696	1.76353	0.0524356	0.263544		0.00967747	1.76068	0.0532129	0.178263		-0.976026	1.81198	0.0004892	0.00515584
hsa-miR-17-3p	-0.141382	2.70362	0.0525402	0.263544		0.00181069	2.70466	0.253167	0.468383		-0.00987973	2.70246	0.961159	0.979964
hsa_piR_017033|gb|DQ593538|Homo_sapiens:20:17891355:17891384:Minus	-0.31675	2.32325	0.0547348	0.273051		0.00669521	2.32055	0.064005	0.203071		-0.575516	2.3624	0.00309078	0.0183491
hsa_piR_001311|gb|DQ571812|Homo_sapiens:3:15524505:15524533:Plus	-0.326915	1.20693	0.0550177	0.273051		0.0137034	1.21538	0.000247905	0.00814384		0.0530094	1.22804	0.786617	0.869078
hsa-miR-3190-3p	0.200197	0.582356	0.0562612	0.275234		-0.00507701	0.583921	0.0308576	0.126395		0.209202	0.579571	0.086883	0.192663
SNORD22:snoRNA	-0.450106	2.3382	0.0563094	0.275234		0.0047882	2.33756	0.352058	0.570882		-0.900392	2.37921	0.00142161	0.0102574
hsa-miR-340-3p	-0.138207	7.1042	0.056439	0.275234		0.00371922	7.10724	0.0201211	0.0988144		0.0338763	7.10261	0.693163	0.805684
hsa-miR-5010-3p	-0.122192	2.56535	0.0566314	0.275234		0.00166509	2.56711	0.239578	0.453073		-0.110005	2.56745	0.147321	0.278042
hsa-miR-548av-5p|hsa-miR-548k	-0.114965	3.2939	0.0588451	0.283349		0.00234209	3.29624	0.0809429	0.231477		-0.0367364	3.29852	0.607524	0.737442
hsa_piR_009295|gb|DQ582567|Homo_sapiens:17:7969790:7969818:Plus	-0.320666	0.911697	0.0589051	0.283349		0.0142705	0.922302	0.000136666	0.00534138		0.0843411	0.930482	0.661682	0.778164
LINC00964:lncRNA	-0.331363	0.513517	0.060379	0.288957		-0.00175857	0.515289	0.642503	0.818285		-0.339397	0.511957	0.0910384	0.199519
RNU7:snRNA	-0.213863	3.43729	0.0616516	0.292734		-0.00193928	3.44011	0.439434	0.654268		-0.38945	3.44271	0.0039369	0.0223807
hsa_piR_001169|gb|DQ571525|Homo_sapiens:17:21945564:21945589:Plus	0.292646	1.54364	0.062229	0.292734		-0.00347265	1.53783	0.335428	0.557858		0.430586	1.55279	0.0211958	0.0712712
hsa-miR-584-5p	0.123131	9.43625	0.0622443	0.292734		-0.00261065	9.43749	0.0715919	0.216623		0.144154	9.4284	0.0640013	0.154554
hsa_piR_018569|gb|DQ595533|Homo_sapiens:4:101908752:101908780:Plus	-0.315259	1.23749	0.0624167	0.292734		0.0134942	1.24693	0.000283084	0.00826834		0.08989	1.25971	0.64352	0.767642
hsa_piR_001312|gb|DQ571813|Homo_sapiens:2:156965943:156965973:Minus	-0.311554	1.27706	0.062932	0.293683		0.0132088	1.28626	0.000333418	0.0089356		0.0894073	1.29892	0.642259	0.767438
hsa-miR-1273h-3p	0.113873	5.23333	0.0637384	0.294405		-0.00130978	5.23554	0.335102	0.557858		0.131172	5.22689	0.0718957	0.169869
SNORD84:snoRNA	-0.402767	0.176911	0.0637521	0.294405		-0.00166215	0.166857	0.728637	0.875542		-0.687224	0.202674	0.00675334	0.0344273
SCARNA10:snoRNA	-0.454519	0.0850827	0.0640283	0.294405		0.0125164	0.0822087	0.0190816	0.095706		-0.661376	0.12598	0.0169199	0.0642322
SNORD3D:snoRNA	-0.248242	3.87908	0.0644188	0.294755		0.00189537	3.87869	0.521087	0.72129		-0.521371	3.89239	0.000937725	0.00779565
hsa_piR_009051|gb|DQ582264|Homo_sapiens:11:10487350:10487380:Minus	0.299692	0.712789	0.0647347	0.294763		-0.00307621	0.70188	0.413465	0.627557		0.471923	0.725261	0.00781697	0.0377954
SNORD56:snoRNA	-0.553051	-0.189117	0.0657407	0.297898		0.00589203	-0.190563	0.354657	0.571225		-1.46407	-0.152944	8.39984e-05	0.00171284
hsa-miR-15a-5p	-0.155998	5.69891	0.0663145	0.299053		-0.00292233	5.70199	0.120628	0.293894		-0.258012	5.70197	0.0107669	0.0477178
hsa_piR_018570|gb|DQ595536|Homo_sapiens:2:156965941:156965972:Minus	-0.280115	1.83104	0.0667403	0.299533		0.00965823	1.83953	0.00400627	0.0411959		-0.013501	1.85053	0.93931	0.967149
hsa-miR-103a-3p	-0.0974001	11.1837	0.0673523	0.299537		0.00234615	11.1838	0.0493974	0.169724		0.0377311	11.185	0.544845	0.688296
hsa-miR-125b-5p	-0.222209	7.83969	0.0673799	0.299537		-0.000703255	7.84141	0.789317	0.902029		-0.29747	7.8321	0.0426207	0.114224
hsa-miR-181a-5p	-0.103706	10.3293	0.0677734	0.299612		0.000949236	10.3291	0.453248	0.666374		-0.150084	10.3311	0.0279395	0.0862082
hsa-miR-1-3p	-0.234834	8.33516	0.0681262	0.299612		-0.00514822	8.33848	0.0704844	0.216623		-0.0724692	8.34925	0.630892	0.758688
hsa-miR-4665-5p	0.136707	2.91839	0.0686464	0.299612		-0.00503115	2.92201	0.00219351	0.0288479		0.123477	2.90799	0.16191	0.300735
hsa-miR-30c-5p	-0.12106	10.6911	0.0686743	0.299612		0.0035318	10.6929	0.0166882	0.0889403		-0.0238115	10.6936	0.762414	0.855323
hsa-let-7e-3p	-0.169672	1.97833	0.0691641	0.300351		0.00220419	1.9809	0.280493	0.501057		0.0541017	1.97711	0.62368	0.752911
hsa-let-7b-3p	-0.152751	5.55254	0.0708124	0.306092		-0.00196282	5.55389	0.285351	0.504067		-0.289358	5.54639	0.00365834	0.0211822
RNY1P5:misc_RNA	-0.181619	0.783252	0.0717259	0.308619		-0.000560076	0.78236	0.795015	0.902029		-0.234805	0.789652	0.038314	0.10958
hsa-miR-1304-3p	0.125796	2.19234	0.0724469	0.310298		-0.0026632	2.19382	0.0839415	0.237802		0.215996	2.18008	0.00826111	0.0393346
hsa-miR-188-5p	-0.227409	1.05638	0.0738786	0.312813		-0.00272045	1.0581	0.332742	0.556969		-0.293789	1.05203	0.0462919	0.121971
hsa-miR-1538	0.159775	1.23118	0.074159	0.312813		-0.00409538	1.23005	0.039619	0.145846		0.280343	1.22611	0.00531712	0.0284998
hsa-miR-6866-5p	0.139846	1.46136	0.0742241	0.312813		-0.00352925	1.46317	0.0415881	0.149599		0.0138952	1.46213	0.881494	0.929036
hsa-miR-132-3p	-0.0988615	4.17374	0.0743681	0.312813		-0.00119018	4.176	0.333539	0.556969		-0.0520844	4.17485	0.421014	0.573999
hsa-let-7c	-0.220079	1.65942	0.0761232	0.318717		-0.000272679	1.66044	0.918779	0.96942		-0.16625	1.66974	0.232476	0.388011
hsa-miR-23a-5p	0.124598	2.01595	0.07668	0.318717		-0.00553291	2.01665	0.000324766	0.0089356		0.193613	2.01561	0.0184166	0.0675286
hsa-miR-2355-3p	0.112708	4.88423	0.0767911	0.318717		-0.00278	4.8874	0.0477907	0.166646		0.182769	4.88051	0.0125721	0.0526459
LINC00467:lncRNA	-0.277827	1.88417	0.0778771	0.320962		-0.00455322	1.88416	0.173417	0.367191		-0.656752	1.87961	0.00055319	0.00554036
hsa-miR-708-3p	-0.272793	0.738297	0.0780162	0.320962		-0.0056457	0.744135	0.0903038	0.245073		-0.606938	0.728387	0.000882494	0.00754712
hsa-miR-26b-5p	-0.0856838	13.1387	0.0784953	0.321266		0.0021792	13.139	0.0441902	0.156417		-0.00514788	13.1428	0.928469	0.959145
SNORD96A:snoRNA	-0.500438	-0.388954	0.0787751	0.321266		0.0041603	-0.39528	0.486438	0.696609		-1.2899	-0.341702	0.00019806	0.00293508
LINC01091:lncRNA	-0.231528	0.868289	0.0797737	0.32393		-0.00600571	0.874039	0.033233	0.129347		-0.507112	0.867677	0.000986375	0.00804539
RN7SL2:misc_RNA	0.218055	5.37841	0.0809501	0.325958		-0.0059036	5.38189	0.0368056	0.139208		0.204638	5.39943	0.184078	0.32993
RNY4P34:misc_RNA	0.109367	2.60061	0.0809681	0.325958		-0.00153457	2.59794	0.27169	0.489146		0.169598	2.6052	0.0196776	0.0694993
hsa-miR-3188	0.258479	0.97099	0.0828141	0.329823		-0.000895534	0.967198	0.793796	0.902029		0.383838	0.969404	0.0227747	0.0745902
SNORD48:snoRNA	-0.405528	2.89307	0.0828275	0.329823		0.0125225	2.88797	0.0126377	0.0767993		-0.9899	2.96571	0.000453412	0.00487158
hsa_piR_012753|gb|DQ587269|Homo_sapiens:2:232029453:232029478:Minus	-0.335894	2.94505	0.0829831	0.329823		0.00344743	2.95144	0.402183	0.615413		-0.837572	2.95567	0.000387679	0.00438123
hsa-miR-1250-5p	0.152697	2.75949	0.0858051	0.3396		-0.00386692	2.7622	0.0486131	0.167644		0.147518	2.7598	0.165277	0.305529
hsa-miR-148a-3p	0.0903305	14.1723	0.0874991	0.343986		-0.00289388	14.1735	0.0135905	0.0800339		0.127091	14.1671	0.0408131	0.112963
hsa-miR-3200-3p	-0.378287	0.179194	0.0876468	0.343986		-0.00172352	0.179929	0.721639	0.87398		-1.03167	0.191432	0.000129633	0.00229425
hsa-miR-451a	-0.261813	15.0503	0.0887294	0.346532		-0.00634313	15.0558	0.0601536	0.197287		-0.890802	15.0579	3.5547e-06	0.000238165
hsa-miR-106b-5p	-0.137888	7.51377	0.0890344	0.346532		-0.00043375	7.5158	0.809326	0.908072		-0.142424	7.51581	0.134945	0.261525
hsa-miR-501-5p	-0.167194	0.97175	0.0899991	0.34884		0.00314339	0.971533	0.153647	0.339909		-0.126636	0.97523	0.264298	0.419953
ENSG10010139841.1:misc_RNA	-0.356972	0.246153	0.0903749	0.348855		-0.00589447	0.249566	0.195849	0.39422		-1.08072	0.252418	2.68528e-05	0.000968767
hsa-miR-181d-5p	-0.0975475	6.06738	0.0918709	0.351341		0.00124809	6.06832	0.329468	0.553837		0.0228711	6.06589	0.733063	0.83347
hsa-miR-374a-5p	-0.0972647	9.48309	0.0919607	0.351341		0.00202113	9.48265	0.114277	0.283576		0.00462611	9.48529	0.94554	0.970368
hsa-miR-4732-5p	-0.288591	3.23753	0.0924795	0.351341		-0.00453	3.24652	0.230919	0.440247		-1.0454	3.24657	1.04887e-06	0.000140549
hsa-miR-214-5p	-0.235203	1.53223	0.0929335	0.351341		-0.0064895	1.53398	0.0343756	0.132693		-0.3677	1.52694	0.0293882	0.0899538
SNORA51:snoRNA	0.112134	1.74656	0.0929696	0.351341		-0.00574648	1.75273	0.000101977	0.00455496		0.0216246	1.73763	0.781919	0.864906
hsa-miR-7854-3p	0.212302	1.79431	0.0932664	0.351341		-0.00696699	1.79988	0.0137372	0.0800339		0.137335	1.796	0.366834	0.519774
hsa-miR-382-5p	0.206351	8.26997	0.0938458	0.35211		-0.00514229	8.27754	0.0618435	0.201421		0.526833	8.26871	0.000175431	0.00279222
GMDS:lncRNA	-0.208139	0.927785	0.0978849	0.365801		-0.00593333	0.926785	0.0284071	0.118955		-0.692209	0.935184	2.98836e-06	0.00023359
SNORD17:snoRNA	-0.402069	-0.0811709	0.0999717	0.372117		0.0016493	-0.0814636	0.754227	0.88766		-0.648524	-0.0541262	0.026361	0.0826976
LINC00466:lncRNA	-0.267375	1.42008	0.101678	0.376971		-0.0047252	1.42604	0.173389	0.367191		-0.457311	1.40856	0.0186018	0.067793
hsa_piR_001152|gb|DQ571500|Homo_sapiens:2:206734890:206734919:Plus	-0.416394	1.31454	0.102727	0.379362		0.0112046	1.30717	0.0415758	0.149599		-1.11511	1.37322	0.000276833	0.00355711
hsa-miR-200b-5p	-0.209711	1.56307	0.104459	0.384244		0.00274775	1.56502	0.32722	0.553031		-0.114827	1.5479	0.433196	0.585501
RNU5A:snRNA	-0.227434	1.50899	0.10561	0.386963		0.00118414	1.50481	0.697942	0.856889		-0.428432	1.53313	0.0103632	0.0467341
Gln	0.117715	7.05508	0.106341	0.388125		-0.00359337	7.05344	0.0274123	0.117761		0.0148177	7.0671	0.865593	0.921888
LINC01504:lncRNA	-0.191927	2.24932	0.108578	0.394352		-0.00359407	2.25364	0.160309	0.349467		-0.288367	2.23796	0.0402455	0.112631
HDAC2:lncRNA	-0.203681	1.64459	0.108888	0.394352		-0.00336137	1.64532	0.218426	0.427732		-0.386882	1.62823	0.011359	0.0493211
hsa_piR_001101|gb|DQ571419|Homo_sapiens:1:45016687:45016714:Plus	-0.35966	2.49949	0.109803	0.395529		0.00747643	2.49829	0.118181	0.289186		-1.29519	2.53471	3.29179e-06	0.000237516
hsa-miR-374b-5p	-0.0842228	9.31627	0.110056	0.395529		0.00271271	9.31688	0.0205422	0.100357		0.0580878	9.31799	0.340215	0.494763
hsa-miR-3920	0.143866	1.52206	0.111542	0.399336		-0.00227001	1.52536	0.256558	0.471866		0.260045	1.5163	0.0142647	0.0576737
SNORA50A:snoRNA	-0.167448	0.824252	0.11233	0.400631		-0.000895778	0.824362	0.702704	0.859369		-0.182776	0.826618	0.131551	0.257078
RNU4:snRNA	-0.220658	1.11201	0.11408	0.404		0.00177307	1.11239	0.568717	0.762081		-0.343993	1.11684	0.0397831	0.111726
hsa-miR-200a-5p	-0.178845	0.967232	0.114136	0.404		0.00361923	0.969043	0.139975	0.321018		-0.114123	0.961616	0.475532	0.625595
hsa-miR-95-3p	-0.188025	4.09368	0.115228	0.406331		-0.00111151	4.09852	0.667918	0.835342		-0.395278	4.08992	0.00519931	0.0280712
hsa-miR-618	-0.279838	2.57566	0.116014	0.407569		0.00345657	2.57474	0.366581	0.580236		-0.370578	2.57343	0.0851636	0.189297
hsa-miR-345-5p	-0.0883355	6.00825	0.116506	0.40777		-0.000553408	6.01033	0.652362	0.823574		-0.0444543	6.01141	0.507618	0.655848
hsa-miR-21-3p	0.101055	4.32821	0.117157	0.408526		-0.00280493	4.33109	0.0471868	0.165154		0.150599	4.32603	0.045363	0.11986
SNORA63C:snoRNA	-0.0782207	4.3195	0.118306	0.411004		0.00319508	4.32189	0.00404053	0.0411959		0.0549755	4.32427	0.34261	0.49575
hsa-miR-141-3p	-0.192299	2.73717	0.120024	0.413494		0.0026213	2.73682	0.330779	0.555046		-0.14475	2.73698	0.308204	0.461814
hsa-miR-7-5p	-0.0977376	8.29378	0.12012	0.413494		0.00269869	8.2946	0.0505742	0.171879		-0.189948	8.29543	0.0107848	0.0477178
hsa_piR_008488|gb|DQ581533|Homo_sapiens:12:117916274:117916302:Plus	-0.264636	1.29558	0.120345	0.413494		0.00623029	1.2963	0.0909555	0.245868		-0.381769	1.3044	0.0505388	0.130822
hsa-miR-152-3p	0.0815914	8.84522	0.121469	0.413799		-0.00174499	8.84692	0.131296	0.307118		0.169112	8.8467	0.0070925	0.0350145
hsa-miR-23b-3p	-0.107972	8.05765	0.123119	0.413799		0.00434094	8.06003	0.00494647	0.0465508		0.0879713	8.05832	0.280091	0.434174
hsa-miR-29a-3p	-0.124614	9.88258	0.123346	0.413799		-0.00115653	9.88284	0.520551	0.72129		-0.120915	9.88798	0.202321	0.356233
hsa-miR-3120-3p	0.107557	5.03588	0.123545	0.413799		-0.00146575	5.0365	0.337921	0.560101		0.189303	5.03241	0.0193108	0.0686302
hsa-miR-576-3p	0.065168	5.4013	0.123616	0.413799		-0.00262421	5.40284	0.00445273	0.0436603		0.0460311	5.3978	0.353974	0.508638
hsa-miR-664a-3p	-0.0901872	4.62101	0.1239	0.413799		0.00252496	4.62175	0.0530204	0.178255		0.0435822	4.62049	0.531922	0.676992
hsa-miR-664a-5p	0.0682434	5.91864	0.123958	0.413799		-0.00278078	5.91993	0.00446843	0.0436603		0.0972081	5.91427	0.0590803	0.14672
hsa-miR-654-5p	0.197267	4.88828	0.123963	0.413799		-0.00306757	4.88841	0.280977	0.501057		0.467165	4.88508	0.00164907	0.0113737
hsa-miR-3074-5p	0.0979122	2.98854	0.125282	0.416719		-0.00217249	2.99058	0.125427	0.297849		0.139833	2.98804	0.057894	0.145589
VTRNA3:misc_RNA	0.179125	0.664097	0.126072	0.417863		-0.000425426	0.667876	0.873218	0.950378		0.206709	0.668556	0.130053	0.255209
hsa-miR-485-5p	0.191666	5.23291	0.127027	0.419545		-0.00422571	5.23561	0.131729	0.307118		0.449427	5.233	0.0018958	0.0124354
hsa-miR-744-3p	-0.162649	2.3215	0.127845	0.420766		0.00392327	2.32237	0.0960576	0.254426		0.099215	2.3272	0.410198	0.565832
hsa-miR-30d-5p	0.0530325	14.1632	0.128404	0.42113		-0.00211203	14.1659	0.00635344	0.0515306		0.0613272	14.1598	0.134889	0.261525
hsa-miR-4433b-3p	0.200355	6.95121	0.128941	0.421417		-0.00109284	6.953	0.711639	0.865782		0.289742	6.94714	0.0490947	0.128275
KCNQ1OT1:lncRNA	-0.174241	1.18417	0.130673	0.425596		-0.00320366	1.18643	0.202829	0.405658		-0.358113	1.18006	0.00761921	0.0370301
RNY4P28:misc_RNA	0.0825059	6.61904	0.132208	0.429105		0.000183357	6.6174	0.878878	0.950828		0.109819	6.62009	0.0986216	0.212172
hsa-miR-98-3p	-0.100263	4.77573	0.133082	0.43045		0.00310107	4.77675	0.0365382	0.138756		0.030722	4.77893	0.690168	0.804196
hsa-miR-885-3p	-0.262329	1.19239	0.133848	0.431442		0.0133733	1.20418	0.000497284	0.0107575		-0.0913959	1.19548	0.638102	0.76347
hsa-miR-450a-2-3p	-0.185973	0.649994	0.13562	0.432417		-0.0037133	0.653592	0.162664	0.351323		-0.296597	0.637389	0.0386097	0.110043
hsa-miR-183-5p	-0.238514	7.00605	0.135655	0.432417		-0.00315599	7.00801	0.3772	0.592652		-0.645045	7.01904	0.000921579	0.00778776
LINC00513:lncRNA	-0.175497	2.18198	0.135774	0.432417		5.69776e-05	2.18104	0.982955	0.991411		-0.0741029	2.18848	0.583376	0.720839
hsa-miR-6803-3p	-0.175553	1.03717	0.136591	0.432417		0.00652456	1.03604	0.0126572	0.0767993		0.0874854	1.03578	0.520491	0.665151
CTA:lncRNA	-0.1351	2.77466	0.136725	0.432417		-0.00497435	2.77827	0.0113187	0.074767		-0.335598	2.76677	0.00179275	0.0120114
hsa-miR-4446-3p	0.118481	6.19211	0.137313	0.432417		-0.00141605	6.19382	0.421701	0.635035		0.137155	6.19554	0.139918	0.268391
SNORD43:snoRNA	-0.442226	7.2558	0.138461	0.432417		0.0108739	7.25744	0.100505	0.2626		-1.28626	7.37342	0.000267858	0.00353874
hsa-miR-1227-3p	-0.154739	0.799734	0.138911	0.432417		-0.00057672	0.800235	0.801383	0.902029		0.0249649	0.793718	0.832315	0.900529
SNORD71:snoRNA	-0.38159	1.51267	0.139262	0.432417		0.0040781	1.50377	0.463137	0.67667		-1.21083	1.56026	0.000161105	0.00265117
hsa-miR-1273h-5p	0.0937233	3.43399	0.139468	0.432417		-0.00297919	3.43646	0.0346852	0.133339		0.173443	3.43037	0.0169825	0.0642322
hsa-miR-548am-3p	0.0991817	1.5168	0.139565	0.432417		-0.00119311	1.51739	0.424601	0.637242		0.0703782	1.51517	0.368806	0.521586
SNORA63:snoRNA	-0.07122	4.38898	0.140174	0.432417		0.00293509	4.39143	0.00624668	0.0515306		0.051609	4.39426	0.354095	0.508638
hsa-let-7g-5p	-0.0716071	13.311	0.140501	0.432417		0.0014694	13.3115	0.173305	0.367191		0.00937578	13.3126	0.870588	0.923769
hsa-miR-7849-3p	0.158362	1.4748	0.140605	0.432417		-0.0032988	1.47452	0.167493	0.357064		0.20623	1.46383	0.0948907	0.205154
hsa-miR-429	-0.161033	3.33238	0.142675	0.437352		0.00383298	3.33522	0.107561	0.271946		0.117975	3.32943	0.343785	0.496108
RPPH1:lncRNA	-0.158602	4.79657	0.144605	0.441821		-0.00083959	4.79513	0.728996	0.875542		-0.297727	4.82146	0.0220259	0.0731955
hsa-miR-24-1-5p	-0.112007	2.89226	0.14664	0.446388		0.0054984	2.89718	0.00106028	0.0184174		0.00824838	2.89334	0.927359	0.959055
SNORD34:snoRNA	-0.402275	-0.303757	0.147362	0.446388		0.015717	-0.311629	0.00924523	0.0647166		-1.2676	-0.267736	0.000237494	0.00318242
hsa-miR-6503-3p	-0.189263	1.62161	0.148079	0.446388		0.00327603	1.62468	0.251109	0.467816		-0.406211	1.62776	0.00857318	0.0404103
SNORD88A:snoRNA	-0.384629	-0.207696	0.148173	0.446388		0.00839754	-0.213161	0.147492	0.330062		-0.455329	-0.18845	0.127122	0.251186
hsa-miR-6515-5p	0.125536	1.8377	0.148479	0.446388		-0.00332331	1.83964	0.0846005	0.237908		0.232669	1.83155	0.0212104	0.0712712
hsa-miR-18a-3p	-0.0810354	4.65772	0.148982	0.44647		0.000633499	4.65835	0.615264	0.792744		-0.12694	4.65346	0.0542266	0.138219
hsa-miR-216b-5p	-0.2711	1.21374	0.153485	0.457075		-0.00119001	1.21546	0.771622	0.891582		-0.287576	1.22145	0.205461	0.356233
RNY4P9:misc_RNA	0.0779241	8.18846	0.153578	0.457075		0.000932499	8.18681	0.441717	0.656625		0.12533	8.18875	0.0553477	0.140694
hsa-miR-330-5p	-0.0786733	3.63106	0.153983	0.457075		0.000610497	3.63265	0.613534	0.791602		-0.0295409	3.6305	0.647871	0.76877
Metazoa_SRP:misc_RNA	0.0843015	4.32276	0.154901	0.45835		-0.00231063	4.32109	0.0787751	0.228736		0.0156596	4.32688	0.830187	0.900529
Thr	-0.117606	4.44448	0.155563	0.458861		-0.003252	4.44873	0.070894	0.216623		-0.235753	4.43856	0.0154415	0.0598518
CACNA2D1:lncRNA	-0.119199	3.92882	0.156617	0.460523		0.00252717	3.93125	0.181422	0.375661		0.0643722	3.94077	0.501259	0.649421
hsa_piR_001170|gb|DQ571526|Homo_sapiens:11:10488300:10488331:Minus	0.22979	3.55641	0.160756	0.471094		-0.00229663	3.5516	0.534822	0.731287		0.367554	3.56859	0.0619434	0.150688
hsa-miR-362-3p	-0.218295	0.35868	0.161217	0.471094		0.000223891	0.358284	0.947132	0.981668		-0.445421	0.366855	0.0140115	0.0568952
RPPH1:ribozyme	-0.156519	4.10531	0.164995	0.480441		-0.00100299	4.10061	0.690438	0.853268		-0.296936	4.13452	0.0277211	0.0858164
hsa-miR-151b	-0.113737	5.19715	0.165963	0.480441		0.00374705	5.19768	0.0400259	0.146087		0.267028	0.452422	0.173317	0.315061
SCARNA9:lncRNA	-0.304935	-0.195153	0.16645	0.480441		0.00866535	-0.194428	0.0697255	0.216623		-0.689847	-0.174885	0.00866046	0.0406176
XXbac:lncRNA	-0.134036	1.78667	0.166883	0.480441		-0.00328851	1.78649	0.121414	0.294756		-0.216976	1.78875	0.0640952	0.154554
hsa-miR-370-3p	0.187419	8.64913	0.168105	0.480441		-0.00260874	8.65001	0.378242	0.593296		0.411905	8.65169	0.00971246	0.0445062
hsa-let-7i-5p	0.0558839	14.4445	0.168441	0.480441		-0.000899394	14.4464	0.314317	0.537855		0.0488703	14.4457	0.306816	0.461222
hsa-let-7i-3p	-0.12457	3.29925	0.169062	0.480441		-0.00495924	3.30706	0.011729	0.0748422		-0.244448	3.29943	0.0201529	0.0698965
hsa-miR-134-5p	0.169014	7.90003	0.169214	0.480441		-0.00510629	7.90543	0.061074	0.199608		0.475314	7.89545	0.000772911	0.00691304
hsa-miR-16-5p	-0.11037	11.0085	0.169457	0.480441		-0.00111638	11.0112	0.532984	0.730904		-0.190504	11.0121	0.0421599	0.114152
RNY4P19:misc_RNA	0.131741	1.84946	0.169537	0.480441		-0.00158545	1.84838	0.742444	0.884439		0.0527785	1.86403	0.645635	0.768534
hsa-miR-1226-3p	-0.165638	1.67218	0.170053	0.48045		0.00238703	1.67478	0.368114	0.580321		0.00896254	1.66961	0.948045	0.970814
hsa-miR-196b-5p	-0.0669998	5.34578	0.172623	0.486249		0.00152544	5.34707	0.157192	0.345307		-0.00209704	5.34639	0.971228	0.984878
hsa-miR-320e	0.0843266	1.93527	0.175577	0.490539		-0.00459199	1.93848	0.000976883	0.0176215		-0.0604127	1.92439	0.721866	0.826752
hsa-miR-122-5p	-0.211022	14.2694	0.175592	0.490539		0.00848072	14.2762	0.010951	0.0730055		-0.0757736	14.2707	0.686954	0.803444
hsa-miR-5189-5p	0.125117	1.9177	0.175716	0.490539		-0.00624114	1.92157	0.00268525	0.0315251		0.207606	1.91781	0.0517367	0.132956
SNORD62B:snoRNA	-0.338024	-0.581708	0.177266	0.491431		0.0035481	-0.582381	0.523543	0.72129		-0.627812	-0.560555	0.0299013	0.0901845
SNORD62A:snoRNA	-0.338023	-0.581709	0.177267	0.491431		0.0035481	-0.582386	0.523543	0.72129		-0.627822	-0.560545	0.0298994	0.0901845
hsa-miR-16-1-3p	0.148662	0.719049	0.177607	0.491431		0.000454358	0.718166	0.853661	0.936411		0.157236	0.719181	0.217254	0.370517
hsa-miR-5695	-0.215672	0.622665	0.178244	0.491743		-0.0024062	0.624802	0.489529	0.699967		-0.777289	0.636132	5.58417e-05	0.00139669
SCARNA2:lncRNA	-0.355833	-0.582357	0.179875	0.494789		0.0100823	-0.590779	0.0804793	0.230855		-1.05075	-0.549909	0.00112854	0.00889552
hsa-miR-145-3p	-0.135542	6.89625	0.183274	0.502665		-0.00493484	6.89802	0.0271016	0.117149		-0.177305	6.88664	0.143816	0.274743
hsa-miR-2355-5p	-0.135389	1.9383	0.184903	0.505653		-8.96933e-05	1.94133	0.96732	0.986184		-0.0338959	1.94609	0.772396	0.857745
RN7SL128P:misc_RNA	0.100466	0.776278	0.186592	0.508789		-0.00388866	0.775089	0.0428052	0.152667		-0.01796	0.77575	0.97842	0.988963
SCARNA2:scaRNA	-0.350212	-0.58337	0.187302	0.508841		0.00997469	-0.59182	0.0841686	0.237802		-1.06079	-0.550943	0.00103872	0.00832752
hsa-miR-107	-0.0769226	7.78901	0.187948	0.508841		0.000789993	7.79053	0.542969	0.737797		-0.049463	7.7925	0.470418	0.620607
hsa-miR-6859-5p	0.120714	0.781298	0.188239	0.508841		-0.00299158	0.782761	0.147667	0.330062		0.0636998	0.775521	0.688881	0.804196
hsa-miR-362-5p	-0.158401	1.35672	0.189264	0.509006		0.00519693	1.35915	0.0496259	0.169846		0.121084	1.35732	0.373978	0.525137
hsa-miR-3161	0.387301	1.34543	0.18961	0.509006		-0.0110615	1.35193	0.082666	0.234972		0.116748	1.33484	0.74277	0.840236
hsa-miR-96-5p	-0.233122	3.08357	0.189928	0.509006		-0.00670836	3.08702	0.0850347	0.237908		-0.693849	3.10393	0.0010618	0.00844042
TSIX:lncRNA	-0.16669	1.35924	0.1914	0.510874		-0.00888743	1.37075	0.00104483	0.0184174		-0.477508	1.35681	0.00132226	0.00976601
hsa-miR-374b-3p	-0.0887116	3.89935	0.191714	0.510874		0.00208831	3.90193	0.161798	0.351311		0.0750312	3.90733	0.336511	0.491592
hsa-miR-582-3p	0.191146	1.38297	0.192977	0.511676		-0.00759992	1.38634	0.0191046	0.095706		-0.304251	1.37568	0.0835051	0.18694
hsa-miR-23a-3p	-0.0694341	11.0647	0.19352	0.511676		0.00241971	11.0671	0.0397713	0.145846		0.113366	11.0655	0.0737051	0.172407
hsa-miR-941	0.0821831	7.09005	0.193651	0.511676		-0.00235472	7.09286	0.0904001	0.245073		-0.023504	7.08834	0.756066	0.850151
hsa-miR-1255a	-0.164816	2.86683	0.194555	0.512063		0.00177835	2.86952	0.52354	0.72129		-0.0858694	2.88652	0.569038	0.708841
hsa-miR-381-3p	0.169666	8.50476	0.19489	0.512063		-0.00283335	8.50735	0.322515	0.546063		0.46766	8.51182	0.00170603	0.0115961
hsa_piR_001042|gb|DQ571335|Homo_sapiens:11:93104320:93104349:Minus	-0.309012	0.560782	0.196251	0.512891		-0.00144554	0.562091	0.777205	0.893405		-0.971282	0.587195	0.000885057	0.00754712
hsa-miR-409-3p	0.176427	9.45548	0.197045	0.512891		-0.00362535	9.45988	0.23282	0.442076		0.435962	9.44924	0.0063638	0.0329792
hsa-miR-671-5p	-0.0963467	2.30917	0.19718	0.512891		0.00260738	2.30932	0.122618	0.295511		0.0507119	2.31388	0.800053	0.876359
SNORD14C:snoRNA	-0.261341	0.218359	0.197392	0.512891		0.00237977	0.214988	0.591648	0.779447		-0.575871	0.226913	0.0173129	0.0652187
SNORD12C:snoRNA	-0.403494	0.424644	0.198314	0.51359		0.0209437	0.40795	0.00223002	0.0288479		-1.3263	0.52122	0.000379528	0.00434143
hsa-miR-1249-3p	-0.139426	1.90505	0.198756	0.51359		0.00705199	1.90826	0.00322896	0.0364912		-0.0212874	1.91189	0.866651	0.921888
AP000462.2:lncRNA	0.17625	0.721334	0.201113	0.515982		-0.00686472	0.72646	0.0264501	0.115936		0.328717	0.729245	0.0298041	0.0901845
hsa-miR-93-3p	-0.0690817	4.94859	0.201404	0.515982		0.00113445	4.94969	0.347584	0.568003		0.0130758	4.94762	0.834285	0.900529
hsa-miR-142-5p	-0.0806964	11.0139	0.201658	0.515982		0.000173923	11.0147	0.900017	0.955791		-0.0156397	11.0155	0.833823	0.900529
hsa-miR-1277-5p	-0.0906809	5.65219	0.201882	0.515982		0.00176963	5.65401	0.25499	0.469903		0.0802013	5.65173	0.334	0.490285
hsa-miR-4646-3p	-0.156736	0.601205	0.203647	0.519079		0.00215517	0.602649	0.422504	0.63511		0.0444442	0.597005	0.740022	0.838335
hsa-miR-4732-3p	-0.237798	1.76159	0.20498	0.52012		-0.00805624	1.76096	0.0465028	0.163369		-0.860656	1.74952	0.000195899	0.00293508
hsa-miR-127-3p	0.163174	9.05212	0.205716	0.52012		-0.00341526	9.05561	0.225676	0.437363		0.463878	9.05797	0.00189004	0.0124354
hsa-miR-1306-5p	-0.105444	2.49059	0.205719	0.52012		0.00205326	2.49184	0.264485	0.481518		0.0555867	2.48136	0.56468	0.704348
hsa-miR-424-3p	0.0979948	5.76185	0.207638	0.523561		-0.000512831	5.76265	0.7622	0.890213		-0.069037	5.76118	0.464275	0.615099
hsa-miR-30c-2-3p	0.132561	1.07204	0.210259	0.52735		0.000435765	1.07441	0.849229	0.933853		0.12179	1.0547	0.328328	0.484232
hsa-miR-320d	0.104799	4.31236	0.210265	0.52735		-0.00714374	4.31863	0.000106851	0.00455573		-0.0441118	4.29799	0.652781	0.770237
hsa-miR-195-5p	0.0940112	4.02358	0.211107	0.52805		-0.00108281	4.02492	0.513302	0.719697		0.191896	4.02347	0.0306913	0.0919757
hsa-miR-425-5p	-0.0524603	9.36762	0.213609	0.532885		0.000977869	9.36857	0.297727	0.519085		-0.0411199	9.36855	0.407995	0.564872
iMet	-0.0971049	5.15235	0.216774	0.538471		-0.000757321	5.15418	0.661947	0.830089		-0.219376	5.15154	0.0197828	0.0694993
hsa-miR-574-3p	0.0704671	6.20043	0.216996	0.538471		-0.00036529	6.20108	0.773527	0.891582		0.0821365	6.19673	0.227475	0.383761
RP5:lncRNA	-0.093029	4.41128	0.217883	0.539247		-0.00454813	4.41323	0.00511095	0.0465508		-0.227622	4.40455	0.010731	0.0477178
hsa-miR-375	-0.182913	7.01151	0.218693	0.539827		0.00100394	7.0127	0.75648	0.888668		-0.0989832	6.98788	0.573848	0.712939
hsa-miR-378e	0.120412	1.21178	0.221107	0.542421		-0.0040746	1.21302	0.0631354	0.203071		0.0555089	1.20359	0.629797	0.758343
hsa-miR-98-5p	-0.06412	10.1698	0.222018	0.542421		0.00258278	10.1723	0.0269895	0.117149		0.069808	10.1714	0.250912	0.407181
hsa-mir-30c-2	-0.257651	1.90986	0.222032	0.542421		0.00742436	1.91917	0.105879	0.269442		0.180669	1.89852	0.43727	0.588464
hsa-miR-548ad-5p|hsa-miR-548ae-5p	-0.0809317	3.23419	0.22232	0.542421		0.000913842	3.23545	0.968199	0.986184		-0.079569	3.23184	0.304483	0.459912
RNY4P14:misc_RNA	0.0656618	7.78462	0.222635	0.542421		-0.000532425	7.78359	0.658048	0.827412		0.0953413	7.7863	0.145518	0.276308
hsa-miR-23c	-0.127296	0.599222	0.224288	0.544078		0.000983469	0.600047	0.665832	0.833846		0.00989113	0.604924	0.933393	0.963172
hsa-miR-505-3p	-0.072161	6.02428	0.224802	0.544078		0.00335182	6.02644	0.0109742	0.0730055		0.0833263	6.02355	0.230796	0.38653
hsa-miR-215-5p	-0.155986	7.27514	0.225056	0.544078		0.00424123	7.2778	0.123991	0.296866		-0.132513	7.27547	0.389223	0.54329
hsa-miR-342-5p	-0.0977252	5.84151	0.226269	0.545605		0.000396214	5.84315	0.824785	0.918072		-0.257424	5.84597	0.00930271	0.0431251
hsa-miR-6852-5p	0.0837585	5.05459	0.227354	0.546501		-0.00142735	5.05606	0.350834	0.57047		0.197274	5.05279	0.0132768	0.0548617
hsa-miR-4645-3p	0.0970656	1.76235	0.227806	0.546501		-0.000749022	1.76476	0.682631	0.844734		0.190234	1.76269	0.0417975	0.113641
hsa-miR-4286	-0.110274	3.687	0.229423	0.547663		0.00404604	3.69054	0.0439997	0.156332		0.204174	3.69055	0.0500422	0.130388
hsa-miR-624-5p	-0.131589	2.22353	0.229458	0.547663		-0.000558838	2.22474	0.818086	0.914619		-0.2186	2.22139	0.0876361	0.192964
SNORD36B:snoRNA	-0.31013	-0.268337	0.230797	0.549462		0.0100053	-0.270786	0.0757163	0.222639		-0.32547	-0.236525	0.253662	0.408141
hsa-miR-548aa|hsa-miR-548ap-3p|hsa-miR-548t-3p	-0.218669	0.445357	0.231856	0.550585		0.00783374	0.445057	0.0518688	0.175011		0.1909	0.463518	0.335387	0.491552
hsa-miR-877-5p	0.0817396	4.57062	0.232721	0.550678		-0.00345811	4.57434	0.0224045	0.105077		0.159181	4.57529	0.0414476	0.113614
MIR100HG:lncRNA	0.152228	2.77569	0.233069	0.550678		-0.0077146	2.78144	0.00521091	0.0465508		0.154924	2.79107	0.307317	0.461222
hsa-miR-548az-5p	0.0803107	1.05687	0.234373	0.552366		-0.00138034	1.05872	0.388011	0.603255		0.0681593	1.06093	0.376134	0.526587
RNU1:snRNA	-0.0809531	4.97055	0.235786	0.554304		-0.00133448	4.9725	0.380319	0.595558		-0.18537	4.9755	0.0241637	0.0773568
hsa-miR-503-5p	0.0978532	4.72805	0.236597	0.554773		-0.000847865	4.72936	0.644089	0.818285		-0.0902378	4.73437	0.354833	0.50892
SeC	0.11301	4.36162	0.237168	0.554773		-0.00361188	4.35923	0.0929291	0.249764		-0.00576591	4.36991	0.960192	0.979964
hsa-miR-323a-3p	0.153502	5.98394	0.239668	0.559226		-0.00503034	5.98973	0.0776772	0.226982		0.413428	5.97518	0.00703685	0.0349332
hsa-miR-3617-5p	-0.131368	2.41682	0.242047	0.562898		-0.00208406	2.41755	0.400896	0.614444		-0.131233	2.42144	0.317374	0.472535
hsa-miR-217	-0.23781	0.518806	0.242442	0.562898		-0.00531387	0.520216	0.227466	0.438904		-0.464029	0.515775	0.0591367	0.14672
hsa-miR-378a-5p	-0.0934081	2.6414	0.244044	0.564608		0.00166738	2.64275	0.340815	0.560853		-0.141515	2.64224	0.137222	0.264844
hsa-miR-497-5p	0.1012	2.21874	0.244382	0.564608		0.00104665	2.21753	0.584152	0.776111		0.328163	2.21603	0.00102731	0.00830705
hsa-miR-2110	0.0515872	5.27002	0.2466	0.568134		-0.00441009	5.27307	7.10637e-06	0.000740642		-0.0962532	5.26552	0.070175	0.167066
SNORA56:snoRNA	0.0883214	1.74734	0.24712	0.568134		-0.000231028	1.74895	0.988944	0.994244		0.120744	1.7468	0.165793	0.305529
hsa-miR-6882-5p	-0.106637	0.761958	0.247981	0.56872		-0.00123842	0.761957	0.603522	0.785164		-0.0968791	0.758198	0.358782	0.512234
hsa-miR-218-5p	-0.159222	1.98554	0.249401	0.569342		-0.00598572	1.99122	0.0398044	0.145846		-0.563199	1.98228	0.000629419	0.00604278
hsa-miR-338-5p	0.0651961	6.26037	0.250971	0.569342		-0.00402932	6.26228	0.00136818	0.0217518		-0.00786813	6.25489	0.906885	0.943626
hsa-miR-6842-3p	0.0643988	4.96997	0.251288	0.569342		-0.00106002	4.97164	0.389699	0.604195		0.096193	4.96679	0.144978	0.276282
RNY4P37:misc_RNA	-0.127519	3.68061	0.251743	0.569342		0.00134498	3.67678	0.586616	0.776953		-0.0965736	3.68422	0.469685	0.620513
hsa-miR-99a-5p	-0.113227	11.3484	0.251997	0.569342		3.94013e-05	11.3512	0.985387	0.992796		-0.120765	11.3443	0.300118	0.457113
hsa-miR-3177-3p	0.0811734	3.21339	0.252727	0.569342		-0.00250887	3.21503	0.109289	0.275572		0.16713	3.20796	0.044136	0.117612
hsa-miR-204-3p	0.137257	0.816958	0.253683	0.569342		-0.00572746	0.817642	0.0313299	0.126982		0.19878	0.807628	0.14583	0.276341
hsa-miR-29b-2-5p	-0.122898	0.852084	0.253832	0.569342		0.00312814	0.849341	0.197374	0.396439		0.00551896	0.859807	0.964251	0.980984
MT:Mt_tRNA	0.166835	9.77183	0.254663	0.569342		-0.00258309	9.76606	0.434866	0.649529		0.28575	9.78226	0.111445	0.230814
hsa-miR-200a-3p	-0.124499	5.43376	0.254736	0.569342		0.00254539	5.43532	0.2867	0.504707		0.04125	5.42758	0.744872	0.840236
RNU12:snRNA	-0.0612014	4.79234	0.255654	0.569342		-0.00361135	4.7941	0.00227585	0.0288479		-0.210869	4.79151	0.000860691	0.00747526
hsa-miR-1180-3p	-0.154301	4.08824	0.255806	0.569342		-0.00860178	4.0955	0.00351739	0.03762		-0.695108	4.08966	2.12606e-05	0.000830936
RN7SL396P:misc_RNA	-0.154836	2.33113	0.256143	0.569342		0.000586032	2.33007	0.845515	0.931954		-0.438329	2.34252	0.00744989	0.036489
CTB:lncRNA	-0.108858	2.58627	0.256966	0.569766		-0.00520922	2.58935	0.0117229	0.0748422		-0.255167	2.58318	0.026039	0.0822377
hsa-miR-99b-3p	0.0946138	5.53753	0.257549	0.569766		-0.000560754	5.53632	0.762093	0.890213		0.238972	5.53915	0.0182879	0.0675286
hsa-miR-16-2-3p	-0.0787384	10.3628	0.261638	0.576317		-0.00271892	10.3656	0.0786843	0.228736		-0.235398	10.3639	0.00389877	0.0222991
hsa-miR-1303	-0.14922	1.41943	0.261739	0.576317		-0.000231181	1.42136	0.935426	0.976006		-0.281047	1.42215	0.0753944	0.173759
hsa-miR-185-3p	0.0627262	6.02623	0.264859	0.581444		-0.00159536	6.02834	0.195312	0.393985		0.105109	6.0278	0.11147	0.230814
hsa-miR-3158-3p	-0.138003	3.83771	0.265307	0.581444		-0.00541878	3.84108	0.0482302	0.167092		-0.594006	3.84701	5.94989e-05	0.00139669
hsa-miR-320a	0.047353	12.4001	0.266376	0.582427		-0.00378596	12.4016	7.28313e-05	0.00377416		-0.0412754	12.3926	0.413612	0.567382
hsa-miR-3120-5p	0.129332	1.45525	0.267479	0.583478		-0.00419615	1.45722	0.098249	0.258144		0.18251	1.43641	0.184311	0.32993
CCDC26:lncRNA	-0.152024	3.67103	0.269011	0.585458		-0.00508509	3.67352	0.0849316	0.237908		-0.368696	3.6555	0.0265526	0.083021
MT:Mt_rRNA	0.167586	9.52311	0.270157	0.58659		-0.00304901	9.51969	0.377027	0.592652		0.244389	9.53455	0.205444	0.356233
NEAT1:lncRNA	-0.106349	1.20065	0.271382	0.58789		-0.00260395	1.19952	0.22927	0.439674		-0.30319	1.20899	0.00746897	0.036489
LINC00917:lncRNA	-0.142937	0.761372	0.272547	0.589052		-0.00166793	0.762913	0.555696	0.749394		-0.0168049	0.7579	0.911121	0.945389
hsa-miR-26b-3p	0.0636518	5.05359	0.275227	0.592568		-0.000203144	5.05543	0.875401	0.950378		0.151592	5.04838	0.0256274	0.0814863
hsa-miR-3605-3p	-0.115461	1.22225	0.275437	0.592568		0.00176466	1.22287	0.444859	0.659206		-0.097565	1.22028	0.43617	0.587827
SNAI3:lncRNA	0.129914	1.5525	0.277421	0.594571		-0.00824492	1.55949	0.00164422	0.0244806		-0.153522	1.53785	0.291887	0.448836
RNY3:misc_RNA	-0.105949	6.97073	0.277803	0.594571		0.00144288	6.96667	0.50309	0.71069		-0.145799	6.97598	0.228989	0.384243
hsa-miR-339-5p	-0.0759849	8.32481	0.278603	0.594571		0.00281257	8.32573	0.0706995	0.216623		0.113758	8.32962	0.156683	0.292185
hsa-miR-181b-5p	-0.0623716	7.55835	0.27933	0.594571		-0.000658226	7.5598	0.608489	0.787258		-0.0910601	7.55831	0.18344	0.329703
hsa-miR-433-3p	0.146121	6.41428	0.279537	0.594571		-0.00425782	6.41965	0.150107	0.334444		0.388675	6.4122	0.0147938	0.0585511
SNORD3A:snoRNA	-0.0615496	4.64897	0.282726	0.598761		0.00177264	4.65096	0.166338	0.35541		-0.102466	4.65665	0.13355	0.259896
hsa-miR-4470	0.106669	0.860025	0.282784	0.598761		-0.00475697	0.86138	0.0315795	0.127085		0.155956	0.85499	0.172945	0.314994
hsa-miR-939-5p	0.107512	0.966566	0.283463	0.598847		-0.00118909	0.967832	0.604484	0.785326		0.0303884	0.95862	0.790323	0.870097
Ala	-0.121457	8.62301	0.284805	0.600331		-0.00462082	8.62354	0.0596371	0.196279		-0.312029	8.61393	0.0236486	0.0764909
RN7SL151P:misc_RNA	-0.162026	2.09292	0.2873	0.603901		0.000839961	2.09235	0.802017	0.902029		-0.47868	2.10416	0.00933304	0.0431251
hsa-miR-135a-3p	0.120027	0.857198	0.288318	0.603901		-0.000638031	0.857677	0.800453	0.902029		0.25195	0.857629	0.0506272	0.130822
SNORD3C:snoRNA	-0.057025	4.60735	0.28843	0.603901		0.00180541	4.60927	0.132277	0.307118		-0.0810637	4.61313	0.203828	0.356233
hsa-miR-146b-3p	-0.0663299	3.72364	0.290369	0.605788		-0.000926197	3.72465	0.500033	0.707438		-0.0476388	3.73223	0.519922	0.665151
hsa-miR-181b-2-3p	-0.111845	0.979783	0.291137	0.605788		-0.000589528	0.981136	0.798368	0.902029		-0.0961722	0.979034	0.428182	0.58166
LINC02588:lncRNA	-0.174333	1.10799	0.291269	0.605788		-0.00556129	1.11669	0.118387	0.289186		-0.450383	1.07172	0.0200211	0.0698583
RNVU1:snRNA	-0.0718893	4.63649	0.293698	0.608523		-0.00107927	4.63782	0.479232	0.690507		-0.166003	4.6428	0.0423899	0.114152
RNU12:lncRNA	-0.0561245	4.80372	0.293882	0.608523		-0.00354007	4.80515	0.00260322	0.0315251		-0.207474	4.80305	0.000970321	0.00798387
hsa-miR-324-3p	-0.0592165	4.86043	0.295602	0.610737		-0.000436319	4.86196	0.725788	0.875051		-0.0844828	4.86234	0.209069	0.361155
hsa-miR-6852-3p	0.10212	2.42859	0.296868	0.612005		-0.00341548	2.43007	0.112939	0.281747		0.199852	2.4247	0.08473	0.188781
hsa-miR-3065-5p	-0.113641	1.26133	0.298145	0.613289		0.00525373	1.26409	0.0307454	0.126395		0.198609	1.27312	0.100669	0.215587
hsa-miR-380-5p	-0.153047	1.05109	0.300866	0.617533		-0.00147583	1.05465	0.64534	0.818285		0.316224	1.05841	0.0584029	0.145697
hsa-miR-4473	0.0756678	1.86097	0.304855	0.621992		-0.00325454	1.85992	0.0447955	0.157963		-0.0166723	1.86538	0.849108	0.913376
hsa-miR-6772-3p	-0.1162	1.26812	0.305644	0.621992		0.00253906	1.26808	0.307015	0.531329		0.043779	1.26162	0.744299	0.840236
hsa-miR-6842-5p	0.0960894	0.726877	0.305932	0.621992		-0.0023411	0.728354	0.262716	0.47943		0.0999044	0.720946	0.357174	0.511495
hsa-miR-1229-3p	-0.0954433	2.05153	0.30622	0.621992		0.00274341	2.05192	0.187352	0.38534		0.104136	2.04514	0.327068	0.483134
hsa-miR-605-3p	0.0875116	2.48988	0.306354	0.621992		0.00080321	2.49139	0.671601	0.837715		0.274974	2.49385	0.00500889	0.0274757
hsa-miR-1304-5p	0.0786719	1.65577	0.308012	0.62395		-0.00385885	1.65706	0.0230659	0.106819		0.0530858	1.64846	0.558887	0.700441
hsa-let-7f-1-3p	-0.0427112	5.13618	0.309036	0.62395		-0.000310944	5.13742	0.73703	0.881804		-0.0537481	5.13552	0.27932	0.434174
TMEM108:lncRNA	-0.160815	0.672537	0.310192	0.62395		-0.00210289	0.675618	0.543516	0.737797		0.00206839	0.677291	0.991523	0.995769
hsa-miR-24-3p	0.0444636	12.6521	0.3105	0.62395		-0.00179902	12.6536	0.0630808	0.203071		0.144408	12.6494	0.00520723	0.0280712
hsa-miR-642a-3p	-0.135076	1.75953	0.310644	0.62395		-0.0101886	1.76606	0.00035464	0.00924034		-0.528172	1.7526	0.00113924	0.00890506
hsa-miR-92b-5p	0.0898715	1.40065	0.312457	0.625963		-0.00357174	1.40473	0.0681372	0.213755		-0.106067	1.39137	0.302293	0.45882
hsa-miR-125a-3p	0.0668481	2.82772	0.313594	0.625963		-0.00366203	2.83035	0.0134683	0.0799572		0.0233171	2.82312	0.769271	0.857207
hsa-miR-615-3p	-0.200189	0.872264	0.313649	0.625963		-0.00226632	0.87346	0.602302	0.785164		-0.247428	0.856454	0.296412	0.454304
hsa-miR-203a-3p	-0.132715	2.96385	0.315404	0.62775		-0.00016057	2.96491	0.955339	0.986184		-0.343248	2.96709	0.0323987	0.0953126
RNU11:lncRNA	-0.118716	2.32754	0.316248	0.62775		-0.0043084	2.32477	0.0969204	0.255369		-0.397659	2.3326	0.0057729	0.0304212
RNU11:snRNA	-0.119385	2.36419	0.316795	0.62775		-0.00443401	2.36117	0.0900615	0.245073		-0.426104	2.36827	0.00335894	0.0195694
hsa-miR-331-3p	-0.0687798	5.01893	0.317221	0.62775		0.00242752	5.02011	0.110961	0.279038		0.152937	5.02309	0.0520595	0.13342
hsa-miR-181a-3p	-0.0665596	4.50051	0.319698	0.628605		0.000837396	4.50182	0.57363	0.765384		-0.0945484	4.50689	0.247897	0.404396
hsa-mir-378c	-0.0977774	3.31234	0.32048	0.628605		-0.00314374	3.31716	0.144332	0.326649		-0.251482	3.32554	0.0295371	0.0899538
hsa-miR-378c	-0.107433	2.25771	0.320818	0.628605		-0.00212123	2.2618	0.36643	0.580236		-0.227769	2.25395	0.0722149	0.170045
hsa-miR-26a-5p	-0.0542987	16.1035	0.321389	0.628605		0.0025819	16.1052	0.0332073	0.129347		0.0987499	16.1057	0.109619	0.229099
Asp	-0.105024	5.0817	0.321504	0.628605		-0.00327411	5.08013	0.165706	0.354869		-0.285643	5.08419	0.0228224	0.0745902
hsa-miR-4429	0.0624051	2.76622	0.321764	0.628605		-0.00383313	2.76866	0.00616868	0.0515306		-0.00457563	2.75752	0.950659	0.971647
SNORD14D:snoRNA	-0.264493	0.0896267	0.322344	0.628605		0.0177996	0.0791221	0.00255251	0.0315033		-0.616911	0.117559	0.0541431	0.138219
hsa-miR-330-3p	0.0583741	7.67654	0.325051	0.632568		-0.000136946	7.67801	0.917248	0.968895		0.114782	7.67202	0.0949219	0.205154
RNU6:snRNA	-0.119034	2.40889	0.326506	0.632819		-0.00477051	2.41063	0.0714923	0.216623		-0.36752	2.40955	0.0101356	0.0459283
LINC02750:lncRNA	-0.174448	0.685279	0.327563	0.632819		-0.0038311	0.683584	0.315989	0.537855		-0.366819	0.685145	0.0819474	0.184333
hsa-miR-335-3p	-0.0840209	8.49643	0.327793	0.632819		-8.52596e-05	8.49731	0.964195	0.986184		0.022297	8.48787	0.827131	0.89942
hsa-miR-181c-3p	-0.0709787	4.19299	0.327879	0.632819		0.00280169	4.19445	0.0790089	0.228736		0.0547075	4.19066	0.518708	0.664697
hsa_piR_007635|gb|DQ580405|Homo_sapiens:11:46740597:46740623:Minus	-0.267707	-0.170925	0.328581	0.632872		0.00549584	-0.169376	0.362471	0.579369		-0.895901	-0.153561	0.00689827	0.0346919
hsa-miR-128-3p	0.0608681	11.8624	0.329807	0.633141		-0.00253636	11.8651	0.064029	0.203071		0.085764	11.8531	0.25227	0.40728
SNORD3B:snoRNA	-0.05174	5.58046	0.33079	0.633141		0.00185704	5.58227	0.117745	0.289122		-0.0700547	5.58597	0.266971	0.422291
hsa-miR-181a-2-3p	-0.0540029	5.60403	0.333393	0.633141		-0.00328907	5.60857	0.00682612	0.0532603		-0.241917	5.60506	0.000290982	0.00359133
hsa-miR-18a-5p	-0.0564852	5.41701	0.333513	0.633141		0.00108615	5.41807	0.403037	0.615714		0.0459794	5.41462	0.49529	0.644745
hsa-miR-23b-5p	0.0713959	2.88481	0.333611	0.633141		-0.00268145	2.88621	0.100077	0.262212		0.0474696	2.87787	0.586603	0.721145
RNY3P8:misc_RNA	0.101355	0.908363	0.334369	0.633141		-0.00203055	0.906892	0.558551	0.750603		0.163693	0.910098	0.183173	0.329703
hsa-miR-552-3p	-0.126592	0.887012	0.334567	0.633141		-6.8326e-05	0.88737	0.980675	0.991411		0.184281	0.874158	0.212526	0.365109
CH17:lncRNA	-0.0598871	2.77893	0.334975	0.633141		-0.0010502	2.7795	0.495395	0.704426		-0.163685	2.77857	0.0229429	0.0747239
hsa-miR-19b-3p	-0.0736183	8.19772	0.335741	0.633141		-0.000390089	8.19979	0.816474	0.913905		-0.0398965	8.19746	0.66205	0.778164
RNY4P29:misc_RNA	0.0898203	5.49915	0.337376	0.633141		-6.80071e-05	5.4995	0.973949	0.988705		0.091994	5.50161	0.4089	0.564872
hsa-miR-1285-3p	-0.137935	0.863144	0.337483	0.633141		-0.00726829	0.861948	0.0231256	0.106819		-0.510886	0.869869	0.00259259	0.0162123
hsa-miR-1246	-0.120629	3.87241	0.337505	0.633141		-0.00451939	3.87664	0.103885	0.26697		-0.33128	3.87554	0.0290524	0.089348
hsa-miR-548ah-3p|hsa-miR-548av-3p	0.0631254	2.04949	0.338095	0.633141		-0.00232374	2.04961	0.106699	0.270497		-0.0255557	2.04197	0.73973	0.838335
hsa-miR-576-5p	-0.0513305	5.30243	0.33817	0.633141		-0.000983093	5.30379	0.408315	0.622763		-0.0956454	5.29926	0.125646	0.249168
hsa-miR-32-5p	-0.0467938	8.05022	0.340019	0.635333		0.000481975	8.05103	0.6555	0.826424		0.0116009	8.05212	0.842582	0.908439
hsa-miR-3127-3p	-0.0951243	1.01259	0.341534	0.636222		-0.00290841	1.01421	0.237964	0.45093		-0.0427459	1.00334	0.989152	0.99552
LINC01951:lncRNA	-0.13716	1.33086	0.34185	0.636222		-0.00661876	1.33802	0.0319342	0.127085		-0.502711	1.3208	0.00308075	0.0183491
hsa-miR-374c-5p	-0.065208	2.72276	0.343434	0.636754		0.00257036	2.72482	0.0941488	0.252319		0.11389	2.73038	0.139043	0.267258
hsa-miR-3909	-0.0846457	1.9667	0.343494	0.636754		-0.00177159	1.96901	0.364618	0.580236		-0.177213	1.96475	0.0884181	0.19423
hsa-miR-1468-5p	-0.0770708	2.41988	0.344667	0.637667		-0.00249957	2.42086	0.162927	0.351323		-0.0838001	2.41024	0.593586	0.727822
hsa-miR-154-5p	0.12622	2.89139	0.347768	0.641664		-0.00194991	2.89545	0.516789	0.72129		0.47668	2.90123	0.00136395	0.00991773
hsa-miR-382-3p	0.125494	6.0959	0.348195	0.641664		-0.00362309	6.10095	0.225502	0.437363		0.465933	6.08979	0.00235916	0.0151568
hsa-miR-323b-3p	0.133078	6.56788	0.350048	0.642714		-0.00683828	6.57123	0.0320848	0.127085		0.268707	6.56602	0.105592	0.224085
DICER1:lncRNA	0.083149	0.988	0.350135	0.642714		-0.0041853	0.990701	0.031829	0.127085		0.0912654	0.98134	0.364692	0.518305
PBX1:lncRNA	0.1031	0.681503	0.351482	0.643597		-0.00407188	0.683865	0.140988	0.322552		0.0293743	0.670626	0.817465	0.892645
hsa-miR-26a-1-3p	0.0741427	2.65739	0.35225	0.643597		0.000812336	2.65845	0.646054	0.818285		0.220409	2.64987	0.0151346	0.0590246
hsa_piR_000805|gb|DQ571003|Homo_sapiens:1:212438966:212438997:Plus	0.102699	3.13022	0.353269	0.643597		-0.00339602	3.12923	0.17536	0.367563		0.108223	3.14159	0.411063	0.566192
hsa-miR-369-5p	0.127458	5.11537	0.353361	0.643597		-0.00170685	5.1192	0.578851	0.77016		0.479614	5.1182	0.002003	0.0130473
hsa-miR-598-3p	0.050966	5.70518	0.354087	0.64367		-0.00107161	5.70622	0.381792	0.596869		0.151444	5.6982	0.0187335	0.067793
hsa-miR-3064-5p	0.078522	1.38649	0.355304	0.644634		-0.00150216	1.38711	0.426253	0.638698		0.120423	1.38612	0.228451	0.384243
hsa-miR-486-5p	-0.0924927	12.7952	0.35817	0.648579		-0.00510518	12.8017	0.0226458	0.10568		-0.39139	12.7949	0.00115968	0.0089899
hsa-miR-378f	0.0944632	0.865292	0.359922	0.650494		-0.00382069	0.866521	0.0951104	0.253448		-0.159693	0.866231	0.17476	0.317069
hsa-miR-92a-3p	-0.0497915	13.1525	0.362807	0.654448		-0.00231869	13.154	0.0546044	0.182274		-0.151184	13.1454	0.0187449	0.067793
hsa-miR-223-3p	-0.0628296	12.5793	0.366195	0.659291		0.00117321	12.5797	0.451278	0.664975		0.0721349	12.5825	0.373843	0.525137
LINC02864:lncRNA	-0.0818251	1.97239	0.369775	0.662849		-0.00323477	1.97399	0.10554	0.269442		-0.136536	1.96452	0.204853	0.356233
RNY4P30:misc_RNA	0.0855628	5.44284	0.369995	0.662849		-8.26285e-05	5.44332	0.96896	0.986184		0.0923104	5.44496	0.416646	0.570532
hsa-miR-296-3p	0.0994437	0.71761	0.371114	0.662849		-0.00569765	0.718029	0.024767	0.109582		0.113411	0.708055	0.379302	0.530232
hsa-miR-616-5p	0.0819259	0.785283	0.371434	0.662849		-0.00122452	0.787169	0.546014	0.739381		0.0170471	0.785315	0.99713	0.998645
hsa_piR_001205|gb|DQ571589|Homo_sapiens:11:8662350:8662381:Plus	-0.0723228	2.13696	0.371704	0.662849		-0.00166305	2.13879	0.299481	0.520209		-0.0787611	2.1416	0.351578	0.506575
RNY1P12:misc_RNA	0.0413426	1.98734	0.37531	0.668009		-0.00153834	1.98682	0.138933	0.31941		-0.00879145	1.98779	0.873733	0.924489
hsa-miR-5187-5p	0.112751	0.51275	0.377893	0.671334		-0.00363049	0.5138	0.206876	0.409387		0.262357	0.514525	0.0708761	0.167883
SNORA33:snoRNA	-0.0955479	0.753607	0.379222	0.672421		0.00217851	0.750886	0.365256	0.580236		0.0357779	0.756453	0.773318	0.857745
hsa-miR-5193	-0.0854905	2.08694	0.380208	0.672557		0.00242958	2.08902	0.251364	0.467816		0.0350522	2.07928	0.755962	0.850151
hsa-miR-146a-5p	0.0495605	13.7273	0.380734	0.672557		-0.00210149	13.7283	0.0923039	0.248796		0.143548	13.7271	0.0238781	0.0769678
hsa-miR-511-5p	-0.105289	4.30301	0.382815	0.674802		0.000176715	4.30548	0.945971	0.981668		-0.0698347	4.29037	0.626919	0.755848
hsa-miR-550a-3-5p|hsa-miR-550a-5p	0.0615574	3.02415	0.383443	0.674802		-0.00416053	3.02617	0.00757747	0.05641		-0.0957413	3.02264	0.241455	0.399443
hsa-miR-221-3p	0.0520449	12.2942	0.385472	0.675989		-0.000887609	12.2955	0.50533	0.711711		0.171927	12.2934	0.0137915	0.0564908
hsa-miR-22-3p	0.047199	11.9225	0.385559	0.675989		-0.0047287	11.9287	5.94963e-05	0.00348797		0.0140828	11.9168	0.827505	0.89942
hsa-miR-25-3p	-0.0496855	12.2959	0.387983	0.677347		-0.00285793	12.2982	0.024415	0.109054		-0.155804	12.2931	0.0203325	0.0698965
hsa-miR-423-3p	-0.0402312	12.0513	0.38842	0.677347		0.00181504	12.0524	0.0796376	0.22972		0.0249571	12.0499	0.648903	0.76877
hsa-miR-484	-0.0437964	10.6172	0.389534	0.677347		-0.000100266	10.6186	0.929403	0.976006		0.0130216	10.6134	0.825717	0.89942
hsa-miR-589-5p	0.0362376	5.01396	0.389762	0.677347		-0.0020397	5.01461	0.0286897	0.119604		0.0558153	5.01282	0.255567	0.410483
Tyr	-0.10776	7.75604	0.389944	0.677347		-0.00470355	7.75836	0.0798388	0.22972		-0.353783	7.73815	0.020034	0.0698583
hsa-mir-30a	0.119022	0.689466	0.392761	0.68047		0.000716275	0.691242	0.823344	0.918072		0.238135	0.689486	0.110153	0.229099
hsa-miR-1185-1-3p	0.104957	4.5103	0.394446	0.68047		-0.00258456	4.51424	0.346232	0.566781		0.320908	4.51503	0.0234115	0.0759861
hsa-miR-548ag	0.0563264	2.66797	0.394679	0.68047		-0.000229956	2.66911	0.874697	0.950378		0.115653	2.66669	0.140826	0.26958
hsa-miR-539-5p	-0.122663	1.1102	0.394742	0.68047		0.0023839	1.11309	0.445808	0.65957		0.272741	1.12333	0.0816074	0.184009
RP1:lncRNA	-0.0730024	3.9372	0.395999	0.68047		-0.0049691	3.94079	0.00746317	0.05641		-0.217569	3.9291	0.0311959	0.0929982
hsa-miR-200b-3p	-0.0642253	5.6219	0.396094	0.68047		0.00401015	5.62467	0.0155851	0.0859931		0.0676833	5.62152	0.44268	0.593415
RNY4P16:misc_RNA	0.0761874	5.92474	0.397479	0.681341		-5.97834e-05	5.92518	0.976205	0.988855		0.0760563	5.9247	0.479564	0.630016
Phe	-0.10731	9.13534	0.399029	0.681341		-0.00642795	9.13987	0.0193494	0.0960305		-0.359427	9.12287	0.0208178	0.0710077
hsa_piR_015254|gb|DQ590835|Homo_sapiens:3:114834325:114834352:Plus	0.0862975	1.06769	0.399337	0.681341		-0.00370237	1.06949	0.103302	0.266201		0.200713	1.05864	0.0927359	0.202765
hsa-miR-556-3p	-0.0670229	3.50353	0.399507	0.681341		0.000116669	3.50604	0.946552	0.981668		0.105559	3.50442	0.242798	0.400253
XACT:lncRNA	-0.084494	3.81599	0.401809	0.68243		-0.00707972	3.81782	0.00120305	0.0197975		-0.268615	3.81512	0.0268331	0.0836194
RP11:TEC	-0.078961	5.26137	0.402293	0.68243		-0.00533316	5.26469	0.00840416	0.0601764		-0.311304	5.25226	0.00572371	0.0304212
hsa-miR-421	-0.0386842	6.39042	0.403305	0.68243		-0.00162414	6.391	0.113935	0.283478		-0.0335074	6.38668	0.536897	0.681474
SNORA19:snoRNA	-0.077669	0.809294	0.403331	0.68243		-0.000681675	0.809887	0.812678	0.910743		0.171985	0.800883	0.0942676	0.204683
NUTM2B:lncRNA	-0.0930247	0.838677	0.404041	0.68243		-0.00326171	0.839571	0.175552	0.367563		-0.273697	0.838281	0.0364892	0.105638
hsa-miR-34a-5p	-0.114058	1.29467	0.404511	0.68243		0.00314597	1.29677	0.285247	0.504067		0.0576703	1.2915	0.721277	0.826752
Cys	-0.102177	8.55102	0.405365	0.682644		-0.00545114	8.55272	0.0393021	0.145846		-0.346749	8.53822	0.0204073	0.0698965
hsa-miR-1254	-0.0695818	1.56381	0.407023	0.682892		0.00261312	1.56516	0.180461	0.374497		0.0903129	1.56288	0.320211	0.475249
hsa-miR-18b-5p	-0.106521	0.712546	0.407569	0.682892		-0.000655511	0.713996	0.800898	0.902029		-0.215697	0.724557	0.108984	0.229099
hsa-miR-641	-0.0622554	4.52557	0.408689	0.682892		0.0069328	4.53007	3.17389e-05	0.00229009		0.155933	4.52696	0.0707009	0.167883
hsa-miR-199b-5p	-0.0673195	5.13361	0.40891	0.682892		0.00106641	5.13513	0.556053	0.749394		-0.0884771	5.145	0.357904	0.511759
hsa-let-7e-5p	-0.0598277	8.61219	0.409852	0.682892		0.00438764	8.61749	0.00638576	0.0515306		0.139207	8.62247	0.112976	0.231885
hsa-miR-889-3p	0.103557	6.46173	0.40994	0.682892		-0.00209622	6.46557	0.451587	0.664975		0.441142	6.46102	0.0027111	0.0168411
RP13:lncRNA	-0.0771794	1.99517	0.410609	0.682892		-0.00506472	1.99992	0.0126907	0.0767993		-0.263323	1.98793	0.0167136	0.0637291
hsa-miR-4659b-3p	0.0511922	3.8052	0.41543	0.688415		-7.03288e-05	3.80596	0.960082	0.986184		0.128481	3.80382	0.0752888	0.173759
hsa-miR-3605-5p	-0.0944098	1.44752	0.415489	0.688415		-0.00251245	1.44986	0.191807	0.390617		-0.179118	1.44149	0.0789977	0.179419
CRNDE:lncRNA	-0.0935089	3.52046	0.416131	0.688415		0.000863115	3.51976	0.73969	0.882735		-0.010889	3.52456	0.936399	0.965211
hsa-miR-4755-5p	0.0788502	0.78895	0.41774	0.689859		-0.00528785	0.792187	0.0151725	0.0842116		0.0337972	0.773336	0.764529	0.855323
hsa-miR-4662a-5p	-0.0645938	3.28689	0.419819	0.69094		0.00166834	3.28863	0.340189	0.560853		0.0922955	3.28178	0.306151	0.461222
hsa-miR-940	0.0757115	2.12752	0.419868	0.69094		-0.00154234	2.12913	0.460742	0.674221		0.12523	2.13564	0.246686	0.403121
hsa-miR-1306-3p	0.0475493	2.78312	0.42295	0.692216		-0.00234898	2.78394	0.0702215	0.216623		0.140754	2.78213	0.0377265	0.10855
hsa-miR-101-3p	-0.0597442	12.0861	0.424988	0.692216		-0.00283226	12.0864	0.0858665	0.237908		-0.14096	12.0879	0.115871	0.236791
hsa-miR-514a-3p	0.0833835	1.41803	0.425544	0.692216		-0.00644305	1.41806	0.00518219	0.0465508		0.0656573	1.41479	0.597467	0.730671
hsa-miR-3174	0.070555	1.16257	0.425824	0.692216		-0.00179357	1.16307	0.355222	0.571225		0.156906	1.15334	0.116432	0.237419
Ile	-0.126096	8.29226	0.425856	0.692216		-0.00444162	8.30037	0.19248	0.390617		-0.495874	8.2689	0.00972684	0.0445062
hsa-miR-7976	-0.0669647	3.15148	0.426281	0.692216		-0.00213369	3.15384	0.252687	0.468383		-0.244942	3.14608	0.0116161	0.0499552
hsa-miR-3912-3p	0.060755	1.72381	0.42651	0.692216		-0.00142266	1.72508	0.400826	0.614444		0.0591974	1.73047	0.508662	0.656293
SCARNA8:scaRNA	-0.0524588	2.50999	0.426547	0.692216		0.0038271	2.51147	0.00805226	0.0590079		0.0868671	2.51536	0.246266	0.403121
hsa-miR-543	0.111623	9.00461	0.430102	0.69582		-0.00111592	9.00758	0.721853	0.87398		0.436975	9.00224	0.00795471	0.0382642
hsa-miR-1255b-5p	-0.0979074	2.36832	0.431337	0.69582		-0.00253064	2.37124	0.352997	0.570882		-0.519515	2.37649	0.00052965	0.00550252
hsa-miR-3913-5p	0.0614433	1.92365	0.431517	0.69582		-0.00414855	1.92798	0.015896	0.0863024		-0.0928269	1.91836	0.30358	0.459287
hsa-miR-93-5p	-0.0559154	9.62863	0.431735	0.69582		-0.000511198	9.63037	0.745833	0.884439		-0.0154648	9.63137	0.853129	0.914512
hsa-miR-135a-5p	-0.0712044	2.06269	0.433505	0.697475		0.00245828	2.06462	0.220389	0.430676		0.132738	2.0794	0.202973	0.356233
Sup	-0.102404	2.5767	0.434685	0.698175		-0.00662771	2.58162	0.0172343	0.0898098		-0.368933	2.56039	0.019316	0.0686302
RNU2:snRNA	-0.0870897	7.83969	0.438008	0.70143		-0.00404499	7.84384	0.101716	0.263561		-0.313899	7.83738	0.0222191	0.0733857
hsa-miR-3143	-0.0475364	3.58546	0.438207	0.70143		-0.00191513	3.58765	0.152522	0.338217		-0.149957	3.58153	0.0374401	0.108058
7SK:misc_RNA	-0.11131	0.441577	0.43985	0.70286		-0.000551054	0.437601	0.894952	0.954579		-0.434369	0.458136	0.0137881	0.0564908
hsa-miR-6819-3p	-0.0826496	0.813417	0.441332	0.70403		0.000914973	0.814287	0.696901	0.85674		-0.0204614	0.816881	0.867655	0.921888
RN7SK:snRNA	-0.111047	0.377862	0.44285	0.704088		-0.000458855	0.373722	0.96901	0.986184		-0.430446	0.392747	0.0151541	0.0590246
hsa-miR-766-5p	0.0490668	5.07529	0.44287	0.704088		-0.00191113	5.07753	0.177501	0.369992		0.116156	5.0733	0.120224	0.242136
hsa_piR_018165|gb|DQ595023|Homo_sapiens:14:102873935:102873963:Plus	-0.0724026	0.930757	0.445363	0.706853		-0.00229261	0.932912	0.269654	0.486414		-0.225565	0.933116	0.0408379	0.112963
hsa-miR-548n	0.0656715	0.947189	0.446721	0.707181		-0.00212335	0.948631	0.273748	0.491907		-0.00741861	0.943199	0.94276	0.968575
hsa-miR-487a-5p	0.120633	2.83865	0.447217	0.707181		-0.0018417	2.84134	0.603048	0.785164		0.413491	2.83707	0.022769	0.0745902
RENO1:lncRNA	-0.0919182	2.60006	0.447974	0.707181		-0.00624679	2.60531	0.0166334	0.0889403		-0.29146	2.58329	0.0394378	0.111309
hsa-miR-590-3p	-0.0543926	5.04976	0.449011	0.707181		0.00209072	5.05075	0.18774	0.38534		0.129597	5.05326	0.117463	0.239003
hsa-miR-625-5p	-0.0574886	3.79889	0.449339	0.707181		-0.000251798	3.79826	0.88153	0.950828		-0.0884825	3.79689	0.323395	0.479217
hsa-miR-2277-5p	0.0732608	1.52827	0.454359	0.713347		0.00327698	1.52894	0.134457	0.310642		0.19861	1.53028	0.0723326	0.170045
hsa-miR-9-5p	-0.0616415	3.84985	0.454778	0.713347		0.00246958	3.85176	0.175385	0.367563		0.0477012	3.84623	0.615861	0.745391
SNORD45A:snoRNA	-0.194029	0.281366	0.455826	0.713797		-0.0017255	0.274966	0.759871	0.889837		-0.74777	0.313087	0.0161441	0.0620623
hsa-miR-3928-3p	0.0484016	2.35149	0.45779	0.715678		-0.00135211	2.35205	0.355645	0.571225		0.065638	2.34737	0.390944	0.544882
hsa-miR-574-5p	0.0746161	1.80135	0.46097	0.717608		-9.66303e-05	1.80247	0.965829	0.986184		0.209148	1.80185	0.0751508	0.173759
hsa-miR-616-3p	0.06467	0.65794	0.461458	0.717608		-0.00464516	0.659732	0.064082	0.203071		0.0985621	0.643821	0.339491	0.494476
hsa-miR-15b-3p	-0.0490383	7.5961	0.461782	0.717608		-0.00136306	7.59867	0.354706	0.571225		-0.0582381	7.59826	0.450753	0.601431
hsa-miR-195-3p	0.0677701	2.50056	0.462084	0.717608		-0.0038333	2.50387	0.0577342	0.191359		0.0695646	2.50028	0.514266	0.660797
hsa-miR-3591-5p	-0.122053	0.843409	0.464668	0.720427		0.00165422	0.845728	0.646428	0.818285		0.0390205	0.837666	0.833974	0.900529
CTC:lncRNA	-0.0606815	3.58018	0.466068	0.720949		-0.00443564	3.58399	0.0140387	0.0812856		-0.202631	3.57324	0.0383179	0.10958
hsa-miR-758-3p	-0.0950947	3.53676	0.466541	0.720949		0.00147791	3.53927	0.602242	0.785164		0.23401	3.55121	0.118188	0.239599
hsa-miR-1294	0.0599721	2.56539	0.467654	0.721479		-0.00315796	2.56797	0.0857409	0.237908		-0.0645135	2.56359	0.503822	0.651841
hsa-miR-4504	-0.100779	0.478745	0.469716	0.721615		-0.00115173	0.480005	0.704689	0.860675		-0.477836	0.473047	0.00472193	0.0260539
hsa-miR-5189-3p	0.110075	1.55225	0.470168	0.721615		-0.00410854	1.55199	0.230816	0.440247		0.214791	1.53515	0.225718	0.382322
hsa-miR-30b-3p	0.0445292	3.12607	0.471708	0.721615		-0.0013718	3.12755	0.317849	0.539137		0.103527	3.1244	0.150491	0.28232
RN7SL674P:misc_RNA	-0.087843	2.75817	0.472062	0.721615		-0.000378779	2.75558	0.888736	0.952725		-0.349329	2.76959	0.0176548	0.0662409
hsa-miR-873-5p	0.123031	1.58128	0.472203	0.721615		-0.0197255	1.59554	2.32664e-07	7.27461e-05		-0.366361	1.57921	0.075254	0.173759
hsa-miR-493-3p	0.0994936	6.77296	0.473059	0.721615		-9.38499e-05	6.77686	0.975245	0.988855		0.501224	6.78507	0.00164068	0.0113737
hsa-miR-412-5p	0.146204	1.10359	0.473127	0.721615		-0.00817022	1.10983	0.0690275	0.215826		0.646039	1.08167	0.00291974	0.0177838
hsa-miR-625-3p	0.0658776	8.62791	0.475048	0.723368		0.000260828	8.62691	0.900767	0.955791		0.157413	8.6185	0.148136	0.279019
RN7SL5P:misc_RNA	-0.084711	3.05841	0.477681	0.724622		3.22868e-05	3.05476	0.990297	0.994538		-0.320808	3.07358	0.0258351	0.0818692
hsa-miR-610	-0.0683234	0.903226	0.478123	0.724622		-0.00379219	0.905703	0.0698963	0.216623		-0.183272	0.894484	0.10976	0.229099
hsa-miR-22-5p	0.0385843	7.19882	0.478776	0.724622		-0.00136373	7.20041	0.252383	0.468383		0.0884711	7.19671	0.175947	0.318607
hsa-miR-4701-5p	-0.0962531	0.532637	0.478961	0.724622		0.00477028	0.530923	0.112751	0.281747		0.142547	0.530827	0.342091	0.49575
RNY4P6:misc_RNA	0.0429913	7.71431	0.483111	0.729536		-0.000186803	7.71227	0.889844	0.952824		0.0498887	7.71907	0.495132	0.644745
hsa-miR-499a-5p	-0.0622694	4.79843	0.483765	0.729536		-0.00472147	4.79933	0.0157033	0.0861384		-0.0878644	4.79451	0.406615	0.564209
hsa-miR-3179	-0.0780275	0.88625	0.485955	0.731662		-0.00102946	0.887453	0.67027	0.837168		-0.219721	0.893368	0.0794378	0.179982
VTRNA2:vault_RNA	0.053801	3.68648	0.486915	0.731743		-0.00353855	3.68995	0.0393608	0.145846		-0.0418603	3.68217	0.648454	0.76877
hsa-miR-664b-5p	0.063988	0.964023	0.487569	0.731743		-0.00218195	0.96439	0.290945	0.5101		0.112994	0.962428	0.296302	0.454304
FLJ46284:lncRNA	-0.0748437	2.97541	0.491625	0.733744		0.000131926	2.97666	0.957162	0.986184		0.0144003	2.96726	0.90741	0.943626
Und	-0.0950418	3.14007	0.491688	0.733744		0.00543558	3.13958	0.0747043	0.221049		-0.291874	3.13871	0.0747082	0.173759
hsa-miR-491-5p	0.0621567	1.30177	0.491982	0.733744		-0.000376639	1.30284	0.88192	0.950828		0.296448	1.30548	0.00375991	0.0216368
RN7SL546P:misc_RNA	0.0770817	0.595191	0.492031	0.733744		-0.00461656	0.592308	0.0634164	0.203071		-0.335618	0.603472	0.0118998	0.0505068
ENSG10010137825.1:snoRNA	0.0718679	0.594031	0.494103	0.734022		-0.000795662	0.595088	0.793176	0.902029		0.104966	0.58936	0.270358	0.426211
SNORD3E:snoRNA	0.0718679	0.594031	0.494103	0.734022		-0.000795662	0.595088	0.793176	0.902029		0.104966	0.58936	0.270358	0.426211
hsa-miR-668-3p	0.113809	0.49118	0.494565	0.734022		-0.00378824	0.494019	0.316366	0.537855		0.336677	0.496673	0.0770594	0.176728
hsa-miR-6515-3p	-0.0730415	1.08221	0.497155	0.736544		0.000647116	1.08253	0.786538	0.902029		0.145101	1.07295	0.226708	0.383156
SNORA3A:snoRNA	-0.056714	1.35197	0.497834	0.736544		-0.00156721	1.35411	0.39409	0.608989		-0.099342	1.34876	0.300062	0.457113
hsa-miR-125b-2-3p	-0.0851754	3.01741	0.501297	0.740498		0.00188293	3.02059	0.496571	0.704666		-0.0390078	3.01698	0.789815	0.870097
hsa-miR-502-3p	-0.0621172	4.98661	0.505367	0.745338		-0.00470152	4.99008	0.0214009	0.101898		-0.2527	4.9863	0.021275	0.0712712
hsa-miR-29c-5p	-0.0331793	3.55842	0.507994	0.748035		0.00074649	3.55944	0.49971	0.707438		0.0054865	3.55919	0.925771	0.958469
LINC02003:lncRNA	-0.097502	4.46636	0.509386	0.748383		-0.00601978	4.4685	0.0563816	0.187539		-0.360685	4.45023	0.0407201	0.112963
hsa-miR-28-3p	0.0307155	9.91719	0.509826	0.748383		-0.00109806	9.91861	0.281877	0.501709		0.098255	9.91249	0.0692808	0.165998
hsa-miR-432-5p	0.08923	7.52065	0.510953	0.748866		-0.00223482	7.52222	0.450063	0.664818		0.386523	7.52495	0.0139262	0.0567946
Vault:misc_RNA	0.0498163	3.6944	0.513534	0.751225		-0.00355971	3.6977	0.0353589	0.135374		-0.0405427	3.69009	0.653634	0.770237
GS1:lncRNA	-0.0815664	0.976395	0.514503	0.751225		-0.00555909	0.976826	0.0416263	0.149599		-0.204921	0.970755	0.165646	0.305529
TUSC7:lncRNA	0.124389	0.29178	0.514965	0.751225		-0.00586348	0.291084	0.164136	0.353119		-0.263564	0.286709	0.248551	0.404758
hsa-miR-450a-5p	-0.0548685	5.23672	0.516084	0.751687		0.000266694	5.23861	0.883925	0.950828		-0.0770838	5.23954	0.442753	0.593415
hsa-miR-548j-5p	-0.0627918	2.65811	0.517053	0.751931		0.0035408	2.66074	0.0948764	0.253448		0.194231	2.67204	0.0735212	0.172407
hsa-miR-100-5p	-0.0761251	8.58549	0.518641	0.753073		-0.00182778	8.58862	0.477685	0.690399		-0.225343	8.58454	0.109792	0.229099
hsa-miR-28-5p	-0.0400546	8.672	0.519799	0.753587		0.00138427	8.67343	0.315082	0.537855		0.0795657	8.67434	0.264597	0.419953
hsa-miR-224-5p	-0.0736364	9.17467	0.524737	0.756115		0.00137569	9.17835	0.596593	0.784858		0.324905	9.16309	0.015001	0.0590246
hsa-miR-146a-3p	0.162519	3.43151	0.524829	0.756115		-0.00654033	3.45168	0.225089	0.437363		0.311919	3.40254	0.300937	0.457502
hsa-miR-181b-3p	-0.0768744	0.986168	0.525217	0.756115		0.00189774	0.986966	0.478474	0.690475		0.0834503	0.988161	0.562295	0.703243
LINC02263:lncRNA	-0.109709	0.630283	0.52557	0.756115		-0.00432658	0.628303	0.254548	0.469903		-0.148219	0.636015	0.46605	0.61658
hsa-miR-1197	0.0864362	2.35514	0.525863	0.756115		-0.00194218	2.35814	0.520082	0.72129		0.421261	2.35359	0.00648788	0.0332548
hsa-miR-136-3p	0.0784691	5.43129	0.526378	0.756115		-0.00190924	5.43381	0.485303	0.696609		0.413122	5.43352	0.00429704	0.0241986
hsa-miR-744-5p	0.03791	10.141	0.527964	0.757233		-0.000210954	10.1422	0.873831	0.950378		0.1306	10.1375	0.0602421	0.148364
hsa-miR-186-5p	-0.0419844	10.431	0.529992	0.758329		-0.00223044	10.4332	0.128721	0.302881		-0.0788571	10.4319	0.316681	0.472253
RN7SL1:misc_RNA	0.0696892	4.42524	0.530408	0.758329		-0.00352777	4.42195	0.156351	0.345077		-0.0854822	4.44338	0.523653	0.668282
hsa-miR-370-5p	0.0907887	0.882786	0.531154	0.758329		0.0012423	0.884082	0.698848	0.856889		0.357392	0.884412	0.0272196	0.084543
hsa-miR-4659a-3p	0.0420606	2.50543	0.532254	0.758745		-0.00202045	2.50594	0.182401	0.376026		-0.0184636	2.50815	0.966688	0.982398
hsa-miR-656-3p	0.0787801	5.72954	0.53661	0.763793		-0.00264895	5.73282	0.352784	0.570882		0.445083	5.73128	0.00211624	0.0136899
hsa-miR-654-3p	0.0782784	8.11172	0.539837	0.767223		-0.00169891	8.1151	0.546259	0.739381		0.406593	8.11432	0.00617477	0.0321914
hsa-miR-206	0.102323	4.72134	0.542035	0.769181		-0.00947437	4.72368	0.0119386	0.0749725		0.147426	4.70616	0.453365	0.604057
hsa-miR-628-3p	0.0344891	6.43982	0.54312	0.769557		-0.000651419	6.44173	0.607309	0.786818		0.10812	6.43835	0.0985097	0.212172
hsa-miR-378g	-0.0588506	1.24434	0.545329	0.771521		-0.00105304	1.24566	0.774669	0.891582		-0.0829942	1.24989	0.461751	0.614358
RNY4P23:misc_RNA	-0.0449928	4.75488	0.548481	0.774812		-0.000288996	4.75483	0.862255	0.942652		-0.0277098	4.75203	0.756797	0.850151
RNY1:misc_RNA	-0.0438282	11.1796	0.549875	0.775075		-0.00120381	11.177	0.459793	0.673884		-0.213584	11.1821	0.0180411	0.0671703
hsa-miR-548ad-5p|hsa-miR-548ae-5p|hsa-miR-548ay-5p	-0.0330204	3.63788	0.550924	0.775075		-0.000791777	3.63911	0.5164	0.72129		-0.0362953	3.63713	0.582146	0.720387
hsa-miR-320b	0.0320696	8.27111	0.551146	0.775075		-0.00433284	8.27398	0.000287109	0.00826834		-0.100012	8.26342	0.112068	0.231032
hsa-miR-410-3p	0.0762457	5.82227	0.558868	0.784218		-0.00371485	5.82505	0.200393	0.401642		0.373934	5.82252	0.0117166	0.0499552
hsa-miR-9-3p	0.0403315	3.6116	0.559962	0.784218		-0.0037479	3.61366	0.0144195	0.0818447		0.0302644	3.60841	0.706101	0.816674
hsa_piR_014620|gb|DQ590013|Homo_sapiens:5:93930930:93930956:Minus	0.0772709	2.33928	0.560156	0.784218		-0.000547914	2.34089	0.85455	0.936411		-0.0194705	2.33818	0.902211	0.941927
hsa_piR_016658|gb|DQ592931|Homo_sapiens:6:80508363:80508389:Plus	-0.0759561	12.1128	0.56138	0.784625		0.0013982	12.109	0.630886	0.808431		0.00444934	12.1135	0.97765	0.988963
AC079154.1:lncRNA	-0.100682	0.660958	0.562436	0.784625		-0.0037565	0.660625	0.316112	0.537855		-0.278536	0.65325	0.183481	0.329703
hsa-miR-6511b-3p	-0.060321	1.02397	0.562956	0.784625		0.000440688	1.02461	0.847335	0.932865		0.0527953	1.01571	0.652902	0.770237
hsa-miR-26a-2-3p	-0.0352784	2.54709	0.569067	0.790546		-0.000302358	2.5485	0.825091	0.918072		0.0291921	2.54777	0.689398	0.804196
FAM218A:lncRNA	-0.0827663	2.76673	0.569489	0.790546		-0.00790667	2.76811	0.0114754	0.0748422		-0.329747	2.75514	0.0606371	0.148894
SNORA79:snoRNA	0.0532638	0.780276	0.570148	0.790546		-0.00389304	0.781049	0.0632748	0.203071		-0.0110125	0.776167	0.970844	0.984878
hsa-miR-99b-5p	0.039711	9.74463	0.571036	0.790546		-0.000129582	9.74435	0.933228	0.976006		0.0950439	9.74683	0.266317	0.421969
hsa-miR-548u	0.0424865	1.44084	0.571418	0.790546		-0.00584943	1.44311	0.000405803	0.0100169		0.045814	1.43561	0.604371	0.736234
hsa-miR-6843-3p	0.0505564	2.08169	0.574909	0.793971		0.000191983	2.0833	0.923386	0.973174		0.145666	2.08368	0.169171	0.311142
hsa-miR-127-5p	0.0692033	2.726	0.575626	0.793971		-0.00102029	2.72956	0.710411	0.86541		0.341605	2.73419	0.0180458	0.0671703
LA16c:lncRNA	0.0651363	2.05653	0.576433	0.793971		-0.00872522	2.05744	0.000799818	0.0147104		-0.102363	2.06434	0.473193	0.623392
hsa-miR-338-3p	-0.0482785	1.64958	0.578741	0.795981		0.000675469	1.64982	0.727172	0.875542		-0.0187204	1.64967	0.854065	0.914512
hsa-miR-130b-3p	0.0314128	4.1067	0.579823	0.796302		-0.004445	4.11006	0.00029089	0.00826834		-0.00193179	4.1093	0.991273	0.995769
hsa-miR-361-3p	0.0233777	8.95532	0.581091	0.796876		-0.00160654	8.9572	0.0862355	0.237908		0.0328937	8.95447	0.51108	0.658508
TENM3:lncRNA	-0.0939861	0.503155	0.58478	0.800764		-0.00213644	0.506263	0.57029	0.763098		-0.0911237	0.502312	0.644066	0.767642
hsa-miR-1260a	-0.0644045	1.01262	0.586211	0.800823		0.00320289	1.01638	0.232266	0.441917		0.254223	1.01	0.0483888	0.126784
TMEM161B:lncRNA	0.0468018	1.15765	0.586531	0.800823		-0.00446709	1.1596	0.0120812	0.0750472		-0.100663	1.15302	0.29109	0.448346
hsa-miR-27b-3p	-0.028552	11.7061	0.589099	0.802493		-0.00124522	11.7083	0.278015	0.49862		0.0464303	11.7022	0.462745	0.614379
NR2F1:lncRNA	0.0534723	0.900607	0.589464	0.802493		-0.00203208	0.902417	0.362569	0.579369		-0.0230187	0.904079	0.847705	0.912914
SILC1:lncRNA	0.0842132	0.815978	0.594962	0.808803		-0.00750331	0.820851	0.0283425	0.118955		-0.258079	0.810277	0.165218	0.305529
hsa-miR-581	0.0427862	1.49272	0.596524	0.809753		0.00113432	1.49449	0.805351	0.904693		0.140121	1.48921	0.136638	0.264261
hsa-miR-103a-2-5p	0.077936	0.565491	0.59898	0.811121		-0.000388745	0.56453	0.881747	0.950828		0.206774	0.567124	0.112368	0.231143
hsa-miR-30e-3p	-0.0227953	10.188	0.599261	0.811121		0.000504369	10.1893	0.599125	0.785003		0.0657375	10.1893	0.196082	0.348343
hsa-miR-191-5p	-0.0295178	13.4045	0.60313	0.813654		0.00206253	13.4062	0.105651	0.269442		0.140015	13.4049	0.0300397	0.0903117
hsa-miR-363-3p	-0.0441221	9.98008	0.603887	0.813654		-0.00275686	9.98218	0.146516	0.329573		-0.241056	9.98356	0.0181957	0.0674608
hsa-miR-376a-3p	0.067923	3.74832	0.604232	0.813654		-0.000426127	3.75144	0.883544	0.950828		0.412391	3.74678	0.00508716	0.0277428
hsa-miR-32-3p	-0.0346379	3.02718	0.604602	0.813654		0.00278001	3.02875	0.058482	0.193155		0.0697366	3.02995	0.371089	0.523204
hsa-miR-331-5p	0.0263793	3.20653	0.608329	0.817497		-0.00410187	3.21058	0.000240504	0.00814384		-0.0179114	3.20336	0.818905	0.893178
hsa-miR-425-3p	0.0364809	7.85029	0.612026	0.821288		-0.000202552	7.85237	0.899303	0.955791		0.163563	7.85322	0.0422851	0.114152
MALAT1:lncRNA	-0.0685952	1.8495	0.616447	0.82604		-0.00114265	1.85102	0.599214	0.785003		-0.187415	1.86354	0.101846	0.217613
RNY4P18:misc_RNA	-0.0679676	6.77612	0.618037	0.826988		0.000615254	6.77132	0.838812	0.926261		0.000497215	6.78018	0.99758	0.998645
hsa-miR-652-3p	-0.0319421	8.05802	0.619754	0.828104		-0.000166216	8.05974	0.907471	0.960731		0.0520241	8.06134	0.481014	0.630418
hsa-miR-154-3p	-0.0818145	1.07136	0.620671	0.82815		0.00492983	1.07391	0.173811	0.367195		0.445324	1.07388	0.0122463	0.0516986
hsa-miR-5006-3p	0.0538477	0.672386	0.62263	0.829584		-0.0026916	0.674359	0.269485	0.486414		0.0645826	0.655141	0.60895	0.737978
hsa-miR-485-3p	-0.0815859	5.52357	0.627478	0.833113		-0.00212621	5.52567	0.57153	0.763669		0.234299	5.52008	0.231176	0.38653
ZFP28:lncRNA	-0.0683682	1.17002	0.628498	0.833113		-0.00464369	1.17265	0.130344	0.305658		-0.392698	1.1651	0.0208989	0.0710259
hsa-miR-496	0.0682742	2.23761	0.629031	0.833113		-0.00265382	2.24112	0.400746	0.614444		0.505133	2.24217	0.00123663	0.00928707
hsa-miR-202-5p	-0.0827877	0.552856	0.629869	0.833113		0.0074467	0.558641	0.048275	0.167092		0.158057	0.566685	0.395732	0.550737
hsa-miR-140-5p	-0.0269618	8.04848	0.63105	0.833113		0.00043859	8.04967	0.722105	0.87398		0.107708	8.05078	0.104324	0.222401
Arg	0.027062	6.96816	0.631148	0.833113		-0.00175962	6.96962	0.157148	0.345307		-0.0175167	6.97377	0.791579	0.870458
hsa-miR-17-5p	-0.0297625	9.1952	0.631496	0.833113		0.000187121	9.19634	0.892345	0.954007		0.0451161	9.1957	0.539619	0.684004
hsa-miR-3124-5p	0.0414359	0.967148	0.633987	0.834174		-0.00585917	0.969301	0.00262662	0.0315251		0.202605	0.96385	0.0394624	0.111309
hsa-miR-126-3p	0.024283	14.9112	0.634079	0.834174		-0.00083196	14.9127	0.458493	0.673031		0.0705527	14.9123	0.239923	0.398025
LINC02822:lncRNA	-0.0615075	3.05416	0.637349	0.837301		-0.00675731	3.05805	0.0159172	0.0863024		-0.332945	3.03529	0.0353973	0.103114
DM1:lncRNA	0.0458603	0.806385	0.638247	0.837309		-0.00570023	0.805879	0.00941925	0.0647383		-0.175899	0.813164	0.120857	0.242136
TINAG:lncRNA	-0.0673997	3.51158	0.640693	0.838304		0.00134918	3.51392	0.676124	0.841119		-0.00119768	3.50227	0.994221	0.997411
hsa-miR-2115-3p	-0.0800175	0.495731	0.640794	0.838304		-0.00488356	0.498276	0.194534	0.393261		-0.421321	0.494514	0.0447204	0.118496
hsa-miR-6516-5p	-0.0329616	3.30711	0.645638	0.842069		-0.00190728	3.30828	0.228343	0.438904		0.0381743	3.30427	0.649282	0.76877
LINC00271:lncRNA	-0.061819	1.62912	0.646228	0.842069		-0.00353577	1.63021	0.242002	0.453996		-0.186996	1.62277	0.244601	0.401814
hsa-miR-1277-3p	-0.0320776	4.00926	0.647444	0.842069		-0.000329824	4.01115	0.831109	0.92149		0.0485489	4.00756	0.558021	0.700441
hsa-miR-130b-5p	0.0583422	6.76777	0.647512	0.842069		-0.00250897	6.7693	0.366823	0.580236		0.110256	6.75784	0.481592	0.630418
hsa-miR-152-5p	0.0467899	0.631583	0.64955	0.842069		0.00198269	0.632737	0.38845	0.603255		0.180734	0.629882	0.12369	0.245807
hsa-miR-628-5p	-0.0303033	5.05893	0.649893	0.842069		0.00160836	5.05997	0.282872	0.502527		0.113935	5.05945	0.138205	0.266193
hsa-miR-550a-3-5p	0.0343914	2.57917	0.649955	0.842069		-0.00325697	2.58143	0.0516412	0.174872		-0.173331	2.57875	0.0502383	0.130536
hsa-miR-106a-5p	-0.0297526	8.53018	0.651269	0.842212		0.000236068	8.53168	0.872175	0.950378		0.0460379	8.52885	0.552178	0.69575
LINC01962:lncRNA	-0.0566778	2.25243	0.651861	0.842212		-0.00533182	2.2587	0.049795	0.169846		-0.21343	2.23355	0.148691	0.279503
RNY3P4:misc_RNA	-0.0719361	1.76091	0.654598	0.843514		-0.00237914	1.7526	0.510091	0.716265		-0.0302293	1.76675	0.877353	0.926754
hsa-miR-1296-5p	-0.0407648	2.89663	0.655602	0.843514		0.000649443	2.89859	0.745791	0.884439		0.0810212	2.89611	0.429085	0.58166
TRBV11:lncRNA	-0.0704919	6.80702	0.657711	0.843514		0.000430575	6.80768	0.900278	0.955791		0.164113	6.80527	0.375097	0.525921
hsa-miR-199a-3p|hsa-miR-199b-3p	0.0297774	12.647	0.658705	0.843514		-0.000677591	12.6481	0.647838	0.818965		0.168515	12.645	0.0294664	0.0899538
hsa-miR-363-5p	-0.0389994	1.11843	0.66003	0.843514		-0.00222998	1.11961	0.259697	0.475773		-0.359626	1.11869	0.000555217	0.00554036
Met	0.0274856	5.24753	0.660352	0.843514		-0.00331928	5.24865	0.0141312	0.0813192		-0.0264689	5.24768	0.717743	0.825554
hsa-miR-450b-5p	0.0363948	5.05877	0.66185	0.843514		-0.00316193	5.06198	0.0766173	0.224584		-0.0701268	5.05709	0.481887	0.630418
hsa-miR-335-5p	-0.0333301	7.622	0.66196	0.843514		0.000146422	7.62362	0.930903	0.976006		0.139625	7.62409	0.121099	0.242136
SNORA32:snoRNA	-0.0373037	1.07453	0.663205	0.843514		-0.00402377	1.0763	0.0338016	0.131016		0.0623652	1.08084	0.518719	0.664697
CTD:TEC	0.0383688	1.98251	0.663508	0.843514		-0.00348933	1.98344	0.0742782	0.221049		-0.0776015	1.98348	0.726396	0.829914
hsa-miR-539-3p	0.0575049	4.9223	0.663558	0.843514		-0.000234248	4.92562	0.936525	0.976067		0.38264	4.9259	0.0130663	0.0542308
hsa-miR-30e-5p	-0.0254103	11.7784	0.6637	0.843514		-0.00147263	11.7807	0.250535	0.467816		0.0111361	11.7785	0.874223	0.924489
hsa-miR-409-5p	0.0552485	4.64754	0.664589	0.843514		-0.000383211	4.65127	0.892983	0.954007		0.433843	4.65552	0.00258491	0.0162123
hsa-miR-6511a-3p	0.035824	2.30317	0.665459	0.843514		-0.000945158	2.30352	0.694183	0.855643		0.0747377	2.29433	0.44348	0.593415
LINC00506:lncRNA	0.0689573	0.611313	0.66718	0.844554		-0.00921886	0.612805	0.00836211	0.0601764		-0.214316	0.617186	0.261301	0.416837
hsa-miR-20b-5p	-0.0447571	6.29163	0.668773	0.844796		-0.00111691	6.29469	0.636091	0.812879		-0.140062	6.29231	0.259186	0.414874
hsa-miR-92b-3p	-0.0243411	6.22293	0.669172	0.844796		-0.00400869	6.22599	0.00119458	0.0197975		-0.155009	6.21631	0.0192771	0.0686302
U3:snoRNA	0.0256619	5.06386	0.671649	0.846784		0.00186402	5.06523	0.165698	0.354869		0.125989	5.06493	0.0764834	0.175837
CTD:lncRNA	-0.0331983	5.08892	0.680728	0.855007		-0.00583138	5.09431	0.000730221	0.0136989		-0.232791	5.08448	0.0143549	0.057753
hsa-miR-1271-5p	-0.0249136	4.22506	0.68302	0.855007		-0.00208517	4.22676	0.117472	0.289122		0.0864773	4.2252	0.219654	0.373931
hsa-miR-340-5p	-0.0255448	11.2867	0.684181	0.855007		5.71272e-05	11.288	0.967399	0.986184		0.139653	11.2896	0.0620101	0.150688
hsa-miR-671-3p	0.0364571	5.37099	0.68424	0.855007		0.000241777	5.37243	0.901841	0.95585		0.135509	5.36247	0.210651	0.362551
hsa-miR-19a-3p	-0.0208534	7.68996	0.686229	0.855007		-0.000108277	7.69127	0.924411	0.973174		0.0242076	7.68979	0.696067	0.808058
hsa-miR-6741-3p	0.0416316	2.19743	0.686544	0.855007		-0.00159715	2.19652	0.483396	0.695437		0.138333	2.18868	0.252247	0.40728
Asn	-0.035677	4.91556	0.686929	0.855007		-0.00165779	4.91258	0.400666	0.614444		-0.0170905	4.93315	0.872713	0.924489
hsa-miR-4326	0.0731924	4.10677	0.687399	0.855007		-0.000797167	4.10814	0.839163	0.926261		0.113907	4.09588	0.594569	0.728075
SNORA77B:snoRNA	0.0392237	0.668622	0.687897	0.855007		0.000102627	0.668553	0.96186	0.986184		0.0664702	0.661658	0.552799	0.69575
hsa_piR_020009|gb|DQ597484|Homo_sapiens:7:145325417:145325443:Plus	0.0610274	4.78001	0.688065	0.855007		0.000761697	4.77615	0.822325	0.918072		0.291199	4.78619	0.121047	0.242136
hsa-miR-504-5p	0.0350766	1.78227	0.688199	0.855007		0.000427024	1.78371	0.826798	0.918883		0.0473437	1.78854	0.63474	0.762339
hsa-miR-369-3p	0.0542513	6.97618	0.68924	0.855168		-0.00195629	6.97986	0.521738	0.72129		0.440149	6.97664	0.00453889	0.0251922
hsa-miR-301b-3p	0.0325797	2.52759	0.690807	0.85598		0.000472289	2.52913	0.973268	0.988705		0.188459	2.52855	0.0413126	0.113614
LINC01206:lncRNA	-0.0514064	0.89993	0.692131	0.856489		-0.00486854	0.902833	0.0819854	0.233746		-0.241978	0.895397	0.113248	0.231937
hsa-miR-1185-2-3p	0.052324	1.72945	0.694887	0.858767		-0.00283838	1.73128	0.340817	0.560853		0.292123	1.73176	0.0560573	0.141818
SNORA7B:snoRNA	-0.0581826	0.0677764	0.697045	0.8603		-0.000386291	0.0666142	0.95834	0.986184		-0.062014	0.0821319	0.711854	0.820294
hsa-miR-7706	0.0253442	3.18675	0.698518	0.860986		-0.0039568	3.18736	0.00629604	0.0515306		-0.107454	3.18168	0.170139	0.312252
hsa-miR-193b-5p	-0.0637896	1.53912	0.700625	0.862449		0.00102671	1.54205	0.771858	0.891582		-0.0368792	1.53748	0.852733	0.914512
hsa-miR-1292-5p	0.0215073	2.81559	0.702333	0.863418		-0.00340703	2.8164	0.00603873	0.0515306		0.00479428	2.81486	0.942346	0.968575
hsa-miR-6877-5p	-0.0302124	1.22456	0.70494	0.864325		-0.000522696	1.22607	0.770216	0.891582		-0.0470175	1.22229	0.691956	0.805279
RNY3P2:misc_RNA	0.0441239	1.40812	0.705504	0.864325		-0.00024657	1.40526	0.92568	0.973416		0.132929	1.41481	0.336413	0.491592
LINC00941:lncRNA	-0.0471792	3.02664	0.705835	0.864325		-0.00574278	3.02634	0.0321099	0.127085		-0.161891	3.01956	0.271027	0.42655
hsa-miR-548l	-0.0482035	2.40892	0.707247	0.864925		-0.00172944	2.40981	0.210076	0.414844		-0.0243293	2.40234	0.963116	0.980893
hsa-miR-6747-3p	-0.034945	1.86803	0.709913	0.867056		0.000641289	1.86797	0.756978	0.888668		-0.0159626	1.8581	0.886537	0.929105
hsa-miR-221-5p	-0.0217002	5.73142	0.714561	0.871597		0.00190227	5.73234	0.151508	0.336764		0.100362	5.73698	0.14521	0.276282
hsa-let-7b-5p	-0.0201829	12.9849	0.717145	0.873409		-0.00190456	12.9873	0.121611	0.294756		-0.123654	12.9828	0.0592823	0.14672
hsa-miR-1260b	0.0358646	3.68213	0.717968	0.873409		0.000184777	3.68302	0.932736	0.976006		0.287894	3.68399	0.00982068	0.0447175
hsa-miR-582-5p	-0.0753137	0.0854097	0.719109	0.873409		-5.86588e-05	0.084523	0.991787	0.994969		-0.310936	0.096509	0.207012	0.35826
hsa-miR-655-3p	0.045324	3.2124	0.719771	0.873409		-0.00085928	3.21473	0.759618	0.889837		0.391555	3.2179	0.00703877	0.0349332
hsa-miR-106b-3p	-0.0182666	9.12044	0.721686	0.873915		-0.00135598	9.12178	0.229681	0.439674		-0.0787119	9.11831	0.192704	0.343643
SNORA7A:snoRNA	-0.0583699	-0.0973985	0.722051	0.873915		-0.000538638	-0.0978837	0.880473	0.950828		-0.166306	-0.0888293	0.371486	0.523204
Trp	0.0187268	3.48529	0.723506	0.874547		-0.00110452	3.48627	0.348688	0.568816		0.0757436	3.48386	0.209697	0.361573
hsa-miR-329-3p	0.0461801	5.81292	0.725944	0.875385		-0.00207376	5.81505	0.476488	0.689732		0.395875	5.8139	0.00929194	0.0431251
hsa-miR-222-3p	-0.0221461	11.0298	0.726066	0.875385		0.0018616	11.0305	0.18218	0.376026		0.0516237	11.0303	0.492652	0.643603
hsa-miR-548ar-3p	-0.036255	0.969623	0.727207	0.875635		-0.000131975	0.971184	0.946302	0.981668		-0.057454	0.966827	0.888494	0.929105
hsa-miR-132-5p	-0.024806	2.18365	0.729054	0.876704		-0.000588845	2.18545	0.709312	0.865194		-0.184904	2.18065	0.0314802	0.0931497
hsa-miR-494-3p	-0.0465867	6.87363	0.729964	0.876704		0.00258292	6.87738	0.390812	0.60492		0.379657	6.87993	0.0144075	0.057753
NORAD:lncRNA	0.0267235	0.917411	0.733448	0.879762		-0.000886429	0.915377	0.731192	0.877056		0.0264867	0.924149	0.77039	0.857207
KB:lncRNA	-0.0370476	2.26142	0.734573	0.879986		-0.00570019	2.26687	0.0170076	0.0894163		-0.238927	2.25956	0.0686181	0.165035
hsa-miR-30c-1-3p	-0.0193529	3.06697	0.736121	0.880716		-0.000646236	3.06819	0.61313	0.791602		0.080238	3.06778	0.224782	0.381966
hsa-miR-532-5p	0.0208168	8.99457	0.73853	0.882473		-0.00353645	8.9973	0.00991684	0.0669208		-0.125168	8.99109	0.0873525	0.192964
U2:snRNA	-0.0372758	7.774	0.743111	0.886817		-0.00592765	7.77791	0.0182583	0.0939972		-0.300263	7.77178	0.0312307	0.0929982
PCAT19:lncRNA	-0.0396109	5.18214	0.747381	0.88997		-0.00644519	5.18417	0.0136998	0.0800339		-0.315929	5.16722	0.0337193	0.0988397
hsa-miR-337-5p	-0.0452441	1.42164	0.747651	0.88997		-0.00239919	1.42439	0.435969	0.650141		0.344876	1.4291	0.0261277	0.0822408
RP4:lncRNA	-0.0268861	3.55335	0.752382	0.894467		-0.00554257	3.55795	0.00268871	0.0315251		-0.167118	3.54742	0.0992099	0.212949
hsa-miR-21-5p	-0.0128913	15.551	0.755376	0.895783		-0.000793569	15.5523	0.385394	0.601497		0.0643527	15.5523	0.191175	0.341567
hsa-miR-193a-5p	-0.0385267	5.65684	0.755399	0.895783		-0.00144138	5.65954	0.589911	0.77825		-0.0502691	5.65136	0.731173	0.833107
hsa-miR-4676-3p	-0.0262482	1.49623	0.760903	0.900093		-0.00131369	1.4962	0.505052	0.711711		0.00997409	1.49049	0.920829	0.954406
LINC00992:lncRNA	-0.0494935	0.713309	0.760953	0.900093		-0.00598851	0.714693	0.0889906	0.243362		-0.188987	0.705627	0.313828	0.469491
hsa-let-7a-3p	0.0165523	7.66414	0.765568	0.904412		-0.00118751	7.666	0.328203	0.553695		0.0531866	7.65777	0.418476	0.57137
hsa-miR-30a-3p	0.0222783	6.4057	0.767068	0.904721		-0.00159086	6.40682	0.328839	0.553772		0.0340338	6.39826	0.706047	0.816674
hsa-miR-376c-3p	-0.0387523	4.01971	0.767759	0.904721		0.000973278	4.02196	0.738633	0.882596		0.30934	4.02217	0.0416986	0.113641
RP11:lncRNA	-0.0317337	13.4072	0.77107	0.907482		-0.0053056	13.4126	0.0243503	0.109054		-0.23433	13.3915	0.0741371	0.172987
hsa-miR-660-5p	-0.0251577	5.58811	0.774907	0.910442		-0.00553647	5.59336	0.00419533	0.0423142		-0.163909	5.5846	0.108778	0.229099
hsa-miR-323a-5p	0.0451767	0.485416	0.775526	0.910442		-0.00241329	0.487126	0.495651	0.704426		0.36309	0.480808	0.0446482	0.118496
hsa-miR-501-3p	-0.0230754	6.2604	0.783005	0.917071		-0.00632294	6.26709	0.000629791	0.0128423		-0.241522	6.25835	0.0151652	0.0590246
hsa-miR-339-3p	0.0128131	6.25007	0.784221	0.917071		-0.00312644	6.2519	0.00246767	0.0308623		-0.00345103	6.24981	0.95093	0.971647
hsa-miR-627-3p	0.0232958	2.36527	0.785761	0.917071		-0.00119991	2.36736	0.525	0.72129		0.082017	2.36374	0.413741	0.567382
hsa-miR-129-5p	-0.0335577	1.19062	0.786704	0.917071		-0.0105864	1.19077	9.45446e-05	0.00443414		-0.160091	1.18555	0.264235	0.419953
PACERR:lncRNA	-0.0362159	1.17881	0.786812	0.917071		-0.00786778	1.1816	0.00690022	0.0532603		-0.11875	1.15777	0.445218	0.594893
hsa-miR-25-5p	-0.0142388	3.33521	0.788434	0.917071		-0.000569548	3.33647	0.626649	0.804099		-0.117237	3.33908	0.0602628	0.148364
RN7SL49P:misc_RNA	0.0290636	0.65822	0.788994	0.917071		-0.00250675	0.656258	0.308249	0.532481		-0.199336	0.666164	0.131561	0.257078
RP3:TEC	-0.0324466	2.24168	0.789911	0.917071		-0.00690829	2.24534	0.00888318	0.0631244		-0.250202	2.22734	0.08237	0.18484
hsa-miR-1301-3p	0.0161128	7.92927	0.789972	0.917071		-0.000791452	7.93121	0.552442	0.746672		0.0825384	7.92718	0.244061	0.401631
hsa-miR-1343-3p	-0.0275813	1.71496	0.79114	0.917293		-0.000749864	1.71584	0.753024	0.88766		-0.0458133	1.70733	0.887898	0.929105
hsa-miR-185-5p	0.0130726	11.43	0.797659	0.923006		-0.00330064	11.432	0.00377599	0.0397964		-0.0469737	11.4285	0.435764	0.587827
hsa-miR-1307-5p	0.0182342	4.62616	0.798036	0.923006		-0.00188431	4.62827	0.221721	0.432378		-0.02035	4.62992	0.814337	0.890266
hsa-miR-378a-3p	0.0190498	9.07854	0.799322	0.923355		-0.00346241	9.07908	0.0329304	0.129242		-0.118019	9.07503	0.180946	0.327028
hsa-miR-874-3p	-0.0133756	4.4325	0.800394	0.923455		-0.000924826	4.43403	0.428704	0.641346		0.03253	4.43688	0.59142	0.726115
hsa-miR-125a-5p	-0.021295	9.94073	0.805575	0.926385		0.000621729	9.94159	0.745741	0.884439		0.0374056	9.94127	0.724906	0.829222
hsa-miR-136-5p	0.032567	4.19341	0.806445	0.926385		7.16031e-06	4.19637	0.998039	0.998039		0.490864	4.20478	0.00123762	0.00928707
hsa-miR-548a-3p	-0.0211236	3.34209	0.806664	0.926385		-0.00239062	3.34363	0.204756	0.407425		0.118026	3.33655	0.242052	0.399726
hsa-miR-6516-3p	-0.024315	1.77076	0.806883	0.926385		-0.000717059	1.77096	0.675394	0.841119		0.0561232	1.77008	0.529562	0.674903
LIMD1:lncRNA	0.0231536	0.962642	0.808471	0.927073		-0.00235104	0.964937	0.419813	0.635035		-0.136652	0.954722	0.319382	0.47477
hsa-miR-483-5p	0.0343392	3.09654	0.809907	0.927586		-0.00546519	3.10538	0.0752494	0.221962		0.0443661	3.09342	0.794643	0.872804
hsa-miR-6721-5p	0.0209112	1.79535	0.811415	0.928179		0.00619122	1.79959	0.00161719	0.0244806		0.167057	1.8023	0.105122	0.223593
hsa-miR-379-5p	0.0303241	7.75867	0.813305	0.928327		0.00141507	7.76179	0.617129	0.794056		0.46221	7.76569	0.00187172	0.0124354
MIR99AHG:lncRNA	-0.0233845	0.772761	0.813523	0.928327		-0.004948	0.774054	0.0235009	0.107195		-0.179392	0.76875	0.129259	0.254716
hsa-miR-3688-3p	-0.0297765	1.38169	0.816585	0.929955		-0.00306154	1.38387	0.280444	0.501057		-0.318683	1.38084	0.0355724	0.103303
hsa-miR-556-5p	0.0190217	3.86285	0.81916	0.929955		-0.00215234	3.86519	0.240888	0.453721		0.12068	3.85737	0.204805	0.356233
hsa-miR-299-3p	-0.0338758	0.978651	0.820363	0.929955		-0.000938395	0.980181	0.773526	0.891582		0.36177	0.978408	0.0324144	0.0953126
hsa-miR-337-3p	0.029225	5.03138	0.821416	0.929955		-0.000399516	5.03408	0.888049	0.952725		0.429151	5.03983	0.00430828	0.0241986
hsa-miR-378i	0.0186143	4.43675	0.821871	0.929955		-0.00416695	4.4384	0.0209046	0.101599		-0.101222	4.43523	0.298295	0.456445
hsa-miR-486-3p	0.0219714	6.58795	0.822301	0.929955		-0.0012359	6.59038	0.578701	0.77016		-0.14532	6.57933	0.196655	0.348701
hsa-mir-151b	-0.0408116	0.436979	0.824591	0.929955		-0.00290994	0.436463	0.474764	0.688298		0.120029	5.20116	0.204865	0.356233
hsa-miR-579-5p	-0.0289181	0.725335	0.825917	0.929955		0.000800026	0.725604	0.910644	0.963003		0.151287	0.715122	0.15593	0.29136
hsa-miR-379-3p	-0.0285474	4.70693	0.826226	0.929955		0.000764039	4.7096	0.789807	0.902029		0.325075	4.71107	0.0313414	0.0930323
hsa-miR-548aa|hsa-miR-548t-3p	-0.0318909	1.30166	0.826245	0.929955		0.00335438	1.30219	0.122304	0.295511		0.160623	1.30607	0.147079	0.278042
hsa-miR-378d	0.0196311	3.06818	0.826624	0.929955		-0.00423161	3.07067	0.0281569	0.118955		-0.216036	3.06297	0.039516	0.111309
hsa-miR-431-3p	0.0326895	1.69952	0.826847	0.929955		-0.00118813	1.70164	0.712724	0.865978		0.42153	1.70908	0.0116838	0.0499552
hsa-miR-320c	0.0158957	5.63933	0.830422	0.931512		-0.00598636	5.64616	0.000253766	0.00814384		-0.118874	5.63131	0.172824	0.314994
hsa-miR-411-5p	-0.0276507	6.66674	0.831928	0.931512		0.00164189	6.66923	0.565406	0.758728		0.365711	6.6779	0.0147118	0.0584732
RN7SL3:misc_RNA	0.0182086	1.8096	0.832079	0.931512		-0.00162394	1.80751	0.397352	0.613021		-0.157221	1.82071	0.1272	0.251186
hsa-miR-10b-5p	0.0266543	10.7214	0.832204	0.931512		-0.00803729	10.7258	0.00344043	0.03762		-0.175565	10.7095	0.251341	0.407181
hsa-miR-548ad-5p|hsa-miR-548ae-5p|hsa-miR-548ay-5p|hsa-miR-548d-5p	-0.0108523	3.99915	0.836291	0.934971		-0.000341732	4.00073	0.769112	0.891582		0.00175038	3.99982	0.977417	0.988963
hsa-miR-140-3p	0.011058	11.018	0.839295	0.937213		-0.00135011	11.02	0.261822	0.478731		-0.0042365	11.0146	0.947445	0.970814
hsa-miR-20a-5p	-0.0125983	10.375	0.84419	0.941538		-0.00103478	10.3766	0.466801	0.680964		0.041902	10.3737	0.584049	0.720839
hsa-miR-326	-0.0172574	7.27251	0.845176	0.941538		-0.000656253	7.2748	0.736809	0.881804		0.0625876	7.27613	0.534767	0.67969
hsa-miR-6513-3p	-0.0187231	1.62851	0.848882	0.943726		0.0013193	1.63005	0.541992	0.737797		0.0410641	1.62535	0.718179	0.825554
hsa-miR-6868-3p	0.0317953	1.20369	0.849152	0.943726		-0.00182332	1.20661	0.619552	0.796081		0.0560189	1.19845	0.773727	0.857745
hsa-miR-130a-3p	-0.0103199	5.66376	0.852433	0.946251		-0.00225063	5.66498	0.0650341	0.205394		0.0361366	5.65855	0.573482	0.712939
hsa-miR-942-5p	-0.00883595	5.06639	0.855302	0.948314		-0.00145195	5.06794	0.176187	0.368071		-0.0467397	5.06435	0.412835	0.567382
hsa-miR-6837-3p	0.0142521	1.34892	0.859105	0.950301		-0.00111525	1.3505	0.681551	0.844511		0.216853	1.34334	0.0197382	0.0694993
hsa-miR-92a-1-5p	0.0122294	1.71457	0.859644	0.950301		0.00350274	1.71559	0.0222964	0.105077		0.0166481	1.71736	0.83409	0.900529
hsa-miR-3615	0.00881778	7.86399	0.860134	0.950301		-0.00248165	7.86544	0.0256698	0.113043		-0.162603	7.85543	0.00576745	0.0304212
hsa-miR-431-5p	-0.0244509	4.47828	0.861976	0.951216		-0.000181187	4.48084	0.952934	0.986184		0.398656	4.4872	0.0127074	0.0529756
SCARNA6:scaRNA	-0.0251698	0.695042	0.864421	0.952134		-0.000479231	0.696622	0.883799	0.950828		-0.117921	0.713153	0.495588	0.644745
RNY1P13:misc_RNA	-0.00929576	2.13952	0.8653	0.952134		-0.00218365	2.14036	0.0723128	0.218101		-0.0119053	2.13748	0.864633	0.921888
PDCD6IP:lncRNA	-0.0130905	0.745202	0.866529	0.952134		-0.000977991	0.745028	0.792756	0.902029		-0.0498562	0.747907	0.586262	0.721145
hsa-miR-1908-5p	0.0133401	5.94571	0.866868	0.952134		-0.00203144	5.9485	0.240284	0.453494		0.114613	5.94789	0.225806	0.382322
hsa-miR-548ap-5p|hsa-miR-548j-5p	-0.0112572	5.21547	0.868304	0.952596		0.0025639	5.21732	0.0884091	0.242479		0.123871	5.22044	0.108067	0.22882
hsa-miR-411-3p	-0.021835	5.68611	0.87062	0.953579		0.00155141	5.68885	0.598102	0.785003		0.407052	5.69087	0.00819567	0.0392221
DNM3OS:lncRNA	0.0121104	4.42714	0.871234	0.953579		0.000498086	4.42825	0.763988	0.890213		0.258874	4.43	0.00256341	0.0162123
hsa-miR-148b-3p	-0.0069049	11.0493	0.876014	0.957104		-0.000622563	11.0508	0.523713	0.72129		0.0595239	11.0519	0.246347	0.403121
hsa-miR-4433b-5p	-0.0186916	8.24021	0.876495	0.957104		0.000192439	8.24235	0.941713	0.980385		0.174233	8.23714	0.204911	0.356233
hsa-miR-877-3p	-0.0182706	2.00856	0.877885	0.957507		0.00116603	2.00818	0.661573	0.830089		0.179769	2.00415	0.201373	0.35572
hsa-miR-3611	0.0176148	0.593124	0.878999	0.957609		-0.00318094	0.596297	0.228045	0.438904		0.0675734	0.59452	0.620675	0.750249
hsa-miR-10a-3p	-0.0129962	3.4822	0.882448	0.960251		-0.00733603	3.48876	0.000114894	0.00468569		-0.110505	3.47747	0.274961	0.430045
Ser	0.0118739	6.56293	0.886074	0.96231		-0.00501051	6.56619	0.0051618	0.0465508		-0.125521	6.54746	0.195374	0.347743
hsa-let-7d-3p	0.00982127	9.32795	0.886392	0.96231		-0.00409757	9.33183	0.00610431	0.0515306		-0.0303743	9.31659	0.708508	0.818449
hsa-miR-487b-3p	-0.0183566	5.96462	0.889786	0.963726		0.000926837	5.96754	0.753043	0.88766		0.356873	5.97194	0.0202123	0.0698965
RNY5:lncRNA	0.00844494	12.8532	0.890152	0.963726		0.000716604	12.8547	0.601197	0.785164		0.0668693	12.8558	0.361093	0.514057
hsa-miR-146b-5p	-0.00682917	11.6222	0.890779	0.963726		-0.000427127	11.6233	0.700626	0.857947		0.0169456	11.6243	0.774531	0.857745
Lys	-0.0177644	10.4362	0.894431	0.965982		-0.00383925	10.4422	0.205016	0.407425		-0.125405	10.4433	0.431479	0.584022
MIR497HG:lncRNA	-0.018645	2.10374	0.894924	0.965982		-0.00693772	2.11213	0.0213309	0.101898		-0.32564	2.07982	0.0615372	0.150317
hsa-miR-204-5p	-0.0156173	3.21831	0.898118	0.967299		-0.000873184	3.2208	0.745539	0.884439		0.0845032	3.19782	0.559308	0.700441
RNY4P25:misc_RNA	-0.0135708	7.45194	0.899096	0.967299		0.000616902	7.44908	0.794027	0.902029		0.0417494	7.45395	0.745284	0.840236
hsa-miR-548e-3p	-0.00646724	5.00807	0.900393	0.967299		-0.000785456	5.00923	0.486051	0.696609		0.0376673	5.00546	0.545207	0.688296
hsa-miR-190b	0.00957108	2.11557	0.900448	0.967299		-0.00246154	2.11832	0.143191	0.325847		0.0136035	2.11613	0.880484	0.929014
hsa-miR-4742-3p	-0.0452609	1.35006	0.9013	0.967299		-0.000521589	1.34985	0.787703	0.902029		-0.0688359	1.34449	0.586032	0.721145
HELLPAR:lncRNA	0.0155221	3.91625	0.902828	0.967831		-0.0096286	3.9163	0.000441494	0.0101257		-0.375333	3.90689	0.01843	0.0675286
RN7SL4P:misc_RNA	-0.0603943	1.98391	0.904747	0.968782		-0.000617169	1.98298	0.772907	0.891582		-0.266778	1.99446	0.0211923	0.0712712
Leu	-0.00705817	5.48089	0.906436	0.969483		-0.00388025	5.48163	0.00322489	0.0364912		-0.0767227	5.47869	0.27965	0.434174
hsa-miR-6128	0.0153392	1.36845	0.909454	0.971603		-0.00441659	1.37249	0.13443	0.310642		-0.10368	1.3679	0.496615	0.645187
hsa-miR-548aq-3p	-0.0144714	1.84077	0.912145	0.972441		-0.00204809	1.84349	0.204746	0.407425		0.0371452	1.84476	0.66285	0.778164
hsa-miR-3187-3p	0.00827804	1.59473	0.913911	0.972441		-0.00519397	1.59744	0.00222769	0.0288479		-0.0724708	1.59182	0.429114	0.58166
hsa-miR-197-3p	0.0068547	7.1525	0.914175	0.972441		-0.00155143	7.1532	0.268229	0.485713		0.04238	7.14732	0.577628	0.716687
hsa-miR-651-5p	-0.00790057	4.3536	0.914398	0.972441		-0.00543129	4.35904	0.000693387	0.0132734		-0.112485	4.34302	0.199984	0.353935
hsa-miR-3140-3p	0.0113559	0.538586	0.915422	0.972441		-0.00443519	0.53936	0.063532	0.203071		-0.0643677	0.531457	0.607722	0.737442
hsa-miR-139-5p	0.00608247	8.64787	0.921751	0.978057		0.00301647	8.64994	0.0270022	0.117149		0.0807899	8.64952	0.280501	0.434174
hsa-miR-199a-5p	-0.00719759	11.459	0.923788	0.978601		-0.000332224	11.4602	0.839362	0.926261		0.109992	11.4611	0.204292	0.356233
hsa-miR-4742-5p	-0.0183855	1.32545	0.926434	0.978601		0.00148307	1.32716	0.46885	0.681832		0.127775	1.3322	0.215895	0.369543
hsa-miR-27a-3p	0.00508578	12.2999	0.927427	0.978601		-0.00370965	12.3038	0.00219242	0.0288479		-0.0308811	12.2939	0.636303	0.763238
hsa-miR-769-5p	-0.00447372	5.4801	0.92957	0.978601		-0.00306692	5.48233	0.00598087	0.0515306		0.00119983	5.47834	0.984196	0.992662
hsa-miR-301a-5p	0.00515828	3.9845	0.929574	0.978601		9.43092e-06	3.98596	0.99424	0.995302		0.103229	3.98347	0.120807	0.242136
SCARNA3:scaRNA	0.00505784	7.33003	0.929949	0.978601		-0.000812069	7.33188	0.523351	0.72129		0.101758	7.32715	0.129851	0.255209
hsa-miR-1287-5p	-0.00573126	2.90924	0.93016	0.978601		-0.00389136	2.91377	0.00704428	0.0537198		-0.0946333	2.90834	0.216568	0.37002
hsa-miR-126-5p	0.0050196	10.7414	0.93061	0.978601		-0.00102274	10.7435	0.420787	0.635035		0.109075	10.7426	0.10836	0.228923
hsa-miR-505-5p	0.00392761	5.23671	0.932826	0.979258		0.000487473	5.23766	0.638854	0.815299		-0.0190312	5.24201	0.728922	0.831787
hsa-miR-454-5p	-0.0042372	4.46516	0.933826	0.979258		-0.00204622	4.46598	0.0728794	0.218405		0.00682404	4.46001	0.909238	0.94448
SCARNA5:scaRNA	0.0106145	0.894491	0.935215	0.979258		0.00293586	0.894459	0.291486	0.5101		-0.0985246	0.904847	0.4991	0.647519
hsa-miR-30d-3p	0.00408759	3.9803	0.937314	0.979258		-0.00074318	3.98163	0.515544	0.72129		0.0451174	3.9782	0.463077	0.614379
LINC02321:lncRNA	0.00668107	1.13343	0.937842	0.979258		-0.00055626	1.13488	0.763887	0.890213		0.0587025	1.13075	0.543506	0.688
hsa-miR-3173-5p	0.00806938	1.41831	0.937981	0.979258		-0.0048866	1.42205	0.0282046	0.118955		-0.017035	1.40678	0.886114	0.929105
hsa-let-7f-2-3p	-0.00528825	3.88738	0.938543	0.979258		-0.000531744	3.88927	0.724744	0.874917		0.0930707	3.88827	0.250703	0.407181
RNY4P13:misc_RNA	-0.00855947	4.5173	0.940226	0.979925		-0.00337182	4.51188	0.175236	0.367563		0.0400598	4.5372	0.765776	0.855323
hsa-miR-34c-5p	-0.0117794	0.875158	0.941931	0.980357		-0.00554774	0.880212	0.125348	0.297849		-0.110752	0.874675	0.553336	0.69575
hsa-miR-542-3p	0.00650645	3.62592	0.942731	0.980357		-0.00273121	3.6299	0.162857	0.351323		-0.0272929	3.62496	0.799728	0.876359
RP3:lncRNA	-0.00564726	2.97475	0.9442	0.980797		-0.00488752	2.97705	0.00497154	0.0465508		-0.215028	2.97037	0.023995	0.07708
LINC02062:lncRNA	0.0103121	0.550843	0.948778	0.983928		0.00815927	0.55318	0.0307293	0.126395		0.209778	0.553463	0.27368	0.430003
RNY3P1:misc_RNA	0.00845496	3.00798	0.951171	0.983928		-0.00388836	3.0019	0.215965	0.423797		-0.0585864	3.01885	0.731855	0.833107
hsa-miR-1284	-0.00441122	2.35373	0.951966	0.983928		-0.00264763	2.35446	0.102287	0.264312		-0.132667	2.34319	0.121238	0.242136
Pro	0.00606698	8.07461	0.952719	0.983928		-0.00149133	8.07637	0.507577	0.713804		-0.257761	8.0861	0.0343511	0.100378
hsa-miR-10b-3p	-0.00803447	2.97446	0.952781	0.983928		-0.0108861	2.97408	0.000239614	0.00814384		-0.158051	2.96377	0.325735	0.481923
SCARNA15:scaRNA	-0.00244678	8.63764	0.954545	0.983928		-0.00264079	8.63898	0.00504849	0.0465508		-0.00720328	8.6351	0.887783	0.929105
hsa-miR-33a-5p	-0.0625774	3.21568	0.955865	0.983928		0.000934694	3.21736	0.587765	0.776953		0.230903	3.21898	0.0111104	0.048699
hsa-miR-4511	-0.00539553	1.11981	0.957558	0.983928		0.00131757	1.12104	0.935411	0.976006		0.126757	1.12236	0.240173	0.398025
hsa-miR-487a-3p	0.00765759	2.5763	0.957705	0.983928		0.00357882	2.57869	0.264886	0.481518		0.405497	2.584	0.0113668	0.0493211
hsa-miR-493-5p	0.00716711	8.50334	0.957729	0.983928		0.000848472	8.50642	0.774528	0.891582		0.424573	8.51114	0.00691619	0.0346919
hsa-miR-495-3p	-0.00663888	7.74354	0.958753	0.983928		0.00196431	7.74598	0.491467	0.701057		0.362229	7.74992	0.0122908	0.0516986
hsa-miR-500a-3p	0.0037009	5.54984	0.961148	0.985308		-0.00416463	5.55302	0.0128728	0.0769087		-0.150454	5.54817	0.0937415	0.204046
hsa-miR-4677-3p	-0.0312518	1.92323	0.964474	0.987136		0.00139026	1.9243	0.850504	0.93416		-0.00184561	1.9238	0.983872	0.992662
hsa-miR-27b-5p	-0.00241734	4.30111	0.966019	0.987136		-0.00080097	4.30237	0.525203	0.72129		0.126187	4.29837	0.0560921	0.141818
LHFPL3:lncRNA	0.00510519	1.64609	0.966211	0.987136		-0.00613933	1.64513	0.017019	0.0894163		-0.291104	1.63125	0.0415454	0.113614
Val	0.00381881	9.11387	0.96799	0.987136		-0.00193634	9.11034	0.357902	0.573866		-0.000194259	9.12433	0.998681	0.998681
hsa-miR-377-5p	0.00576267	1.41952	0.96865	0.987136		-0.00342558	1.42341	0.299462	0.520209		0.477637	1.41784	0.00290593	0.0177838
SH3PXD2A:lncRNA	0.00711806	1.17729	0.969246	0.987136		-0.011198	1.17059	0.00500454	0.0465508		-0.0373294	1.18303	0.860836	0.919663
hsa-miR-328-3p	-0.0030855	8.84655	0.972687	0.989195		-0.0024442	8.848	0.214894	0.422579		0.00171717	8.83949	0.987525	0.99495
hsa-miR-4750-5p	0.00368369	0.712421	0.975098	0.989195		-0.001012	0.713541	0.681025	0.844511		0.124983	0.707925	0.329692	0.485481
hsa-miR-7-1-3p	0.00178427	4.49574	0.975631	0.989195		-0.000930151	4.49697	0.468034	0.681702		0.0244483	4.49614	0.719193	0.825708
hsa-miR-212-5p	0.00243791	1.11411	0.975785	0.989195		-0.00322349	1.11476	0.0668599	0.210452		-0.13699	1.11038	0.150894	0.282513
hsa_piR_016659|gb|DQ592932|Homo_sapiens:14:22388242:22388267:Plus	0.00365938	8.65989	0.97654	0.989195		-0.000122231	8.65709	0.964732	0.986184		0.022027	8.65866	0.885161	0.929105
hsa-miR-1278	-0.0016444	3.1642	0.978891	0.990301		-0.00231041	3.16602	0.0861345	0.237908		-0.0695331	3.16278	0.336987	0.491592
TTTY14:lncRNA	-0.00264356	3.4878	0.981523	0.990301		-0.0064531	3.49234	0.00939541	0.0647383		-0.264047	3.47516	0.0565594	0.142615
hsa-miR-377-3p	0.00304188	2.85899	0.981638	0.990301		-0.000919743	2.86244	0.753517	0.88766		0.495302	2.86869	0.000754614	0.00687211
hsa-miR-10a-5p	-0.00171987	10.9536	0.982368	0.990301		-0.00387925	10.9574	0.0235418	0.107195		-0.0605941	10.9475	0.512746	0.659747
hsa-miR-7110-3p	-0.00289828	1.76723	0.982911	0.990301		-0.000875877	1.76738	0.774052	0.891582		0.0551597	1.75269	0.736057	0.835861
hsa-miR-6514-5p	-0.00377934	0.998787	0.984051	0.990387		-0.00193461	1.00087	0.333706	0.556969		-0.118634	0.999242	0.257413	0.41274
hsa-miR-219a-1-3p	0.00111492	0.988707	0.987022	0.992312		-0.00179991	0.990483	0.338429	0.560101		0.0406217	0.984692	0.678843	0.795234
hsa-miR-4775	-0.0408564	0.867062	0.989133	0.993369		0.000520938	0.868657	0.837816	0.926261		-0.0157485	0.863543	0.887431	0.929105
hsa-miR-200c-3p	-0.000436986	6.74598	0.99252	0.995705		0.00152294	6.74754	0.141731	0.323463		0.0560235	6.74633	0.300193	0.457113
hsa-miR-424-5p	0.000359363	4.15184	0.997059	0.999189		-0.00093002	4.15445	0.65686	0.827027		-0.103978	4.15613	0.361155	0.514057
hsa-miR-452-5p	0.000243965	4.28539	0.998181	0.999247		-0.000120823	4.28718	0.958199	0.986184		0.240279	4.26933	0.0509391	0.131266
hsa-miR-30a-5p	-7.41298e-05	9.66213	0.99931	0.99931		-0.00289005	9.66433	0.122867	0.295511		0.0167399	9.65837	0.867833	0.921888

## Sheet: S4 Full model
Table S4. sncRNAs significant in the full model.
Adjustment: BMI, diabetes duration, HbA1c, HDL, SBP and smoking
Red boxes indicate FDR significant associations
	CKD					eGFR					UACR
sRNA feature	logFC	logCPM	PValue	P_FDR		logFC	logCPM	PValue	P_FDR		logFC	logCPM	PValue	P_FDR
U8:snoRNA	-0.915788	2.56797	2.08286e-06	0.00195372		0.0143347	2.54344	0.00040011	0.00781882		-0.797315	2.58891	0.00047085	0.0110414
SNORD118:snoRNA	-0.831192	2.23936	1.43726e-05	0.00674073		0.0114939	2.22898	0.00422366	0.0344504		-0.859447	2.26962	0.000209558	0.00893479
hsa-miR-455-3p	-0.829442	0.650567	2.77835e-05	0.00868697		0.023624	0.65092	1.6576e-08	1.55483e-05		-0.408067	0.639795	0.0779821	0.165491
hsa-miR-122-3p	-0.741891	3.35001	5.36285e-05	0.0125759		0.0189138	3.34147	1.10179e-06	0.000206695		-0.351014	3.33825	0.10725	0.204057
hsa_piR_019825|gb|DQ597218|Homo_sapiens:1:227740227:227740256:Plus	-0.52239	4.19401	0.000179478	0.0336701		0.0122491	4.18619	4.92618e-05	0.00220036		-0.208209	4.20966	0.218969	0.347535
hsa-miR-143-5p	-0.421758	3.07488	0.000275099	0.0405252		0.0002557	3.07289	0.917286	0.96448		-0.372884	3.07643	0.0094006	0.0459259
hsa-miR-193b-3p	-0.677859	1.34095	0.000302426	0.0405252		0.0179936	1.35602	5.60419e-06	0.000737683		-0.680562	1.35846	0.00243075	0.0228005
SNORD24:snoRNA	-0.73979	1.67183	0.000486618	0.0564631		0.0130807	1.66527	0.00340727	0.0293213		-0.890972	1.70588	0.000414218	0.0107927
SNORD15B:snoRNA	-0.767778	0.635158	0.000541757	0.0564631		0.0162517	0.624771	0.000633761	0.0104293		-0.952905	0.657733	0.000301467	0.010266
hsa-miR-423-5p	0.16425	12.1107	0.00135152	0.126772		-0.00459098	12.1126	5.17746e-05	0.00220748		0.0669153	12.106	0.279831	0.410769
hsa_piR_004153|gb|DQ575660|Homo_sapiens:3:156861576:156861607:Plus	-0.430528	5.71142	0.00180938	0.147113		0.0132196	5.71552	6.48809e-06	0.000737683		-0.234312	5.72407	0.166257	0.2872
hsa-miR-455-5p	-0.480716	2.57358	0.0019632	0.147113		0.014973	2.58589	4.20591e-06	0.000657524		-0.319968	2.58113	0.090444	0.183535
hsa-miR-365a-3p|hsa-miR-365b-3p	-0.493721	3.64079	0.0020964	0.147113		0.0094659	3.63992	0.0049201	0.0361316		-0.408629	3.64053	0.0379525	0.107889
SNORD25:snoRNA	-0.811143	4.25534	0.00237008	0.147113		0.0155464	4.24569	0.00480754	0.0361316		-1.43116	4.33712	1.52773e-05	0.00238835
hsa-miR-885-5p	-0.563813	3.70794	0.00246673	0.147113		0.00493733	3.70295	0.208982	0.401691		-0.432233	3.71209	0.0531931	0.134852
SNORD116:snoRNA	-0.68	0.323064	0.00280427	0.147113		0.0120715	0.32591	0.0126484	0.0641482		-0.592017	0.342616	0.0251253	0.0824041
hsa-miR-6741-5p	0.263503	1.59269	0.00291172	0.147113		-0.00474084	1.59528	0.0172296	0.0776987		0.324661	1.59089	0.00250553	0.0229218
SNORD33:snoRNA	-0.537873	2.15847	0.0031651	0.147113		0.00972324	2.14687	0.0140424	0.0682475		-0.698483	2.18439	0.00171183	0.0196615
SNORD73A:snoRNA	-0.782314	3.75657	0.00332302	0.147113		0.0187954	3.76479	0.000962204	0.0130804		-0.980546	3.82076	0.00258489	0.0229218
Gly	-0.313795	14.7796	0.00333357	0.147113		0.00751195	14.7759	0.00117836	0.0145434		-0.167998	14.7903	0.200404	0.327489
hsa_piR_001346|gb|DQ571858|Homo_sapiens:17:24073766:24073794:Plus	-0.885788	-0.100362	0.00346578	0.147113		0.016441	-0.111497	0.00915841	0.0536912		-1.05524	-0.0639318	0.0028969	0.0247863
SNORD6:snoRNA	-0.742908	4.98734	0.00392128	0.147113		0.0174742	4.97704	0.00125491	0.01461		-1.24426	5.08291	9.62565e-05	0.00595552
hsa-miR-150-5p	-0.422101	9.07998	0.00409089	0.147113		0.00346899	9.07784	0.277045	0.479461		-0.583655	9.09054	0.00164066	0.0196615
SNORD38B:snoRNA	-0.836708	0.530761	0.00416735	0.147113		0.0221579	0.530135	0.000203412	0.00489231		-1.51637	0.567088	2.65986e-05	0.00249495
hsa-miR-145-5p	-0.252615	4.83152	0.0042766	0.147113		0.00259064	4.8302	0.173459	0.356028		-0.132251	4.83725	0.214296	0.342942
SNORD90:snoRNA	-0.888035	-0.253149	0.00432792	0.147113		0.0107671	-0.254695	0.0909445	0.238285		-1.64088	-0.20021	1.32968e-05	0.00238835
hsa-miR-194-5p	-0.347467	8.61202	0.00438031	0.147113		0.00507727	8.6069	0.0551599	0.170942		-0.455214	8.61682	0.00197252	0.0196832
hsa-miR-342-3p	-0.235389	7.30778	0.00451425	0.147113		0.00416403	7.30581	0.0225834	0.0941478		-0.213391	7.316	0.030191	0.0936446
hsa-miR-1299	-0.689042	2.56496	0.00469406	0.147113		0.000317345	2.55311	0.953299	0.975721		-1.15823	2.54962	0.000209424	0.00893479
SNORD81:snoRNA	-0.656651	3.19979	0.00470511	0.147113		0.0164238	3.19514	0.000693424	0.0106618		-0.937797	3.24057	0.000838143	0.0145589
SNORD107:snoRNA	-0.911114	0.555871	0.00536979	0.152432		0.0171958	0.553797	0.0101747	0.0574932		-1.8179	0.617282	9.20666e-06	0.00225812
hsa-miR-223-5p	0.114033	9.42939	0.00545859	0.152432		-0.00277307	9.43097	0.00239673	0.0236224		0.0683333	9.4254	0.169458	0.290587
SNORD95:snoRNA	-0.582313	2.60657	0.00546177	0.152432		0.0136466	2.60304	0.00198269	0.0206641		-0.995398	2.65296	0.000105907	0.00595552
hsa-miR-133a-3p	-0.390093	5.23245	0.00559461	0.152432		-0.000477423	5.23328	0.875709	0.947379		-0.143955	5.25346	0.377739	0.509811
hsa-miR-760	0.178825	4.31244	0.00568775	0.152432		-0.00532806	4.31572	0.00016983	0.00432037		0.087043	4.3063	0.269122	0.400802
hsa-miR-33a-3p	-0.44437	1.0158	0.00610581	0.157682		0.00458325	1.01334	0.184813	0.37174		0.138347	1.02599	0.437148	0.569507
hsa-miR-4685-3p	-0.349461	0.769644	0.00622913	0.157682		-0.00266515	0.768499	0.333233	0.542661		-0.495429	0.761412	0.00136696	0.0180592
hsa-miR-659-5p	-0.223126	1.37013	0.00638797	0.157682		0.00142869	1.36997	0.755531	0.872742		-0.26005	1.37487	0.00768065	0.0418864
hsa-miR-548av-3p|hsa-miR-548o-3p	0.13161	4.12892	0.00682553	0.164163		-0.00363013	4.12908	0.000777965	0.0114021		0.0521124	4.1239	0.369396	0.503624
hsa-miR-143-3p	-0.245833	11.3069	0.00725964	0.170239		-0.00246271	11.305	0.21692	0.410224		-0.377469	11.309	0.00103753	0.0159542
hsa-miR-181c-5p	-0.208611	3.14737	0.00748768	0.171304		0.00235075	3.1482	0.166375	0.346031		-0.0950366	3.14377	0.305127	0.438479
SNORD87:snoRNA	-0.844112	-0.203169	0.00785406	0.173807		0.0198164	-0.21611	0.0026124	0.0245043		-1.89502	-0.160271	2.56925e-06	0.00225812
hsa-miR-20a-3p	-0.265557	1.45427	0.00818308	0.173807		0.00578785	1.45268	0.00826619	0.0503486		-0.043521	1.45274	0.861611	0.930024
SNORD42A:snoRNA	-0.68885	7.23379	0.00844431	0.173807		0.0151161	7.24913	0.00668686	0.0429608		-0.912957	7.30881	0.00434588	0.0313651
SNORD38A:snoRNA	-0.676423	1.94027	0.00855835	0.173807		0.0217069	1.93679	7.0632e-05	0.0024978		-0.988004	2.01844	0.00142442	0.0183028
LINC02481:lncRNA	-0.421169	1.64222	0.00863544	0.173807		0.0100132	1.6362	0.00367745	0.0310761		-0.262727	1.63544	0.165228	0.285948
hsa-miR-454-3p	-0.198667	4.78193	0.00870888	0.173807		0.00668742	4.78166	6.52768e-05	0.0024978		-8.67628e-05	4.79092	0.999233	0.999233
hsa_piR_001207|gb|DQ571591|Homo_sapiens:16:88155360:88155385:Plus	-0.507874	1.052	0.00910886	0.175447		0.00957048	1.04602	0.0205562	0.0891248		-0.639495	1.06926	0.00567418	0.0360032
hsa-miR-4435	0.224878	2.17799	0.00916516	0.175447		-0.00290757	2.17638	0.133818	0.298151		0.34262	2.16461	0.000820925	0.0145589
hsa-miR-324-5p	-0.227936	2.45821	0.00952012	0.178597		0.000849943	2.45931	0.989472	0.99469		-0.1816	2.46604	0.0835186	0.17371
hsa_piR_010791|gb|DQ584559|Homo_sapiens:7:100511976:100512004:Plus	0.243416	1.5987	0.0100209	0.184306		-0.0058118	1.6022	0.00628709	0.0415302		0.220156	1.59507	0.0508713	0.131564
hsa-miR-139-3p	0.205431	5.93792	0.0105377	0.190084		-0.00299442	5.93783	0.0915466	0.239194		0.197863	5.9302	0.0505035	0.131225
SNORD105B:snoRNA	-0.637842	1.03855	0.0114252	0.198997		0.0111273	1.04246	0.0370682	0.131207		-1.16964	1.08319	0.000158282	0.00781412
hsa_piR_004152|gb|DQ575658|Homo_sapiens:5:139120743:139120768:Plus	-0.38884	2.91472	0.0116612	0.198997		0.0111052	2.9223	0.000827539	0.011662		-0.212925	2.91967	0.254187	0.385326
Glu	-0.263714	13.0061	0.0117548	0.198997		0.00810303	13.0022	0.000282464	0.00646222		-0.199448	13.0133	0.129871	0.235627
SNORD93:snoRNA	-0.470766	0.971121	0.0118804	0.198997		0.0120984	0.96521	0.00242661	0.0236224		-0.563935	0.996063	0.011758	0.0523328
hsa-miR-29b-3p	-0.261319	5.93741	0.0124193	0.20158		0.000664512	5.9392	0.772966	0.882659		-0.352593	5.94686	0.0048111	0.0339309
SNORD64:snoRNA	-0.679243	1.36335	0.0124645	0.20158		0.0179451	1.35594	0.00174856	0.0187489		-1.1959	1.41985	0.000352677	0.0104891
hsa-miR-5010-5p	0.208213	1.56374	0.0136124	0.216414		-0.00818547	1.56263	1.09067e-05	0.00102305		-0.0578029	1.5512	0.579903	0.703765
SNORD20:snoRNA	-0.531821	4.91727	0.0144165	0.219708		0.00677924	4.91951	0.148313	0.319078		-0.916697	4.94932	0.000823852	0.0145589
hsa-miR-192-5p	-0.278762	10.3829	0.0149573	0.219708		0.0067872	10.3807	0.00567694	0.0385867		-0.374724	10.3843	0.007972	0.0420098
RNY4P17:misc_RNA	0.124352	9.03224	0.0149633	0.219708		-0.000389977	9.03176	0.729779	0.86232		0.128334	9.03168	0.0465659	0.124088
SNORD99:snoRNA	-0.513086	0.536019	0.0151429	0.219708		0.00664132	0.528003	0.142832	0.31085		-0.93329	0.564401	0.000357836	0.0104891
hsa-miR-4738-3p	0.230897	0.745354	0.0152095	0.219708		-0.00686851	0.746239	0.00116937	0.0145434		0.202508	0.738169	0.0811296	0.170245
hsa_piR_000586|gb|DQ570728|Homo_sapiens:5:137924634:137924661:Minus	-0.615812	2.1708	0.0156397	0.219708		0.0115043	2.15673	0.0305865	0.114303		-0.967863	2.21464	0.00174709	0.0196706
hsa-miR-155-5p	-0.11981	8.18354	0.0159035	0.219708		0.00151995	8.18333	0.170089	0.352193		-0.0574556	8.19151	0.34148	0.477637
SNORD50B:snoRNA	-0.598718	5.11671	0.0159985	0.219708		0.0136959	5.12169	0.0105625	0.05828		-0.956771	5.1553	0.00182446	0.0196706
hsa-miR-548av-3p	0.150204	3.3725	0.0161781	0.219708		-0.00273067	3.37183	0.0465061	0.151468		0.143262	3.36293	0.0531773	0.134852
hsa-miR-483-3p	-0.435522	2.65218	0.0162809	0.219708		0.000731467	2.64797	0.85198	0.935781		-0.552348	2.64551	0.0150598	0.0591476
SNORD102:snoRNA	-0.471318	4.07655	0.0165803	0.219708		0.00926451	4.08218	0.0257199	0.102661		-0.870767	4.1038	0.000408247	0.0107927
hsa_piR_020365|gb|DQ597975|Homo_sapiens:11:108979133:108979162:Plus	-0.333371	2.49283	0.0166686	0.219708		0.00664129	2.49359	0.0271673	0.106623		-0.0234202	2.47801	0.891206	0.944578
hsa-miR-151a-5p|hsa-miR-151b	-0.19592	6.07262	0.0169471	0.219708		0.00589422	6.07026	0.000999534	0.0132915		0.129947	6.08048	0.175076	0.297502
hsa-miR-31-5p	-0.453924	0.960838	0.0170988	0.219708		0.00711248	0.956278	0.0781143	0.21238		-0.783921	0.982271	0.000712782	0.0141992
SNORD52:snoRNA	-0.587571	1.46674	0.018012	0.223861		0.0136236	1.45741	0.00860584	0.0514158		-1.18529	1.52243	0.00014398	0.00750295
hsa-miR-629-5p	0.13681	6.77063	0.0182604	0.223861		-0.00567382	6.77269	7.07798e-06	0.000737683		-0.00970929	6.76398	0.888443	0.944578
hsa-miR-4772-3p	-0.432489	1.00317	0.0183039	0.223861		-0.000430027	1.00293	0.91821	0.96448		-0.548792	1.00626	0.0124541	0.0529207
hsa-miR-4746-5p	0.15307	2.48168	0.0185579	0.223861		-0.00259093	2.48218	0.0701307	0.199947		0.127878	2.47227	0.105934	0.203203
RNY4P7:misc_RNA	0.130186	16.1144	0.0187624	0.223861		-0.000381419	16.1141	0.754908	0.872742		0.129949	16.1124	0.0622288	0.148149
hsa-miR-1307-3p	0.133725	10.17	0.0192734	0.223861		-0.00347607	10.1712	0.00511222	0.0365541		0.141193	10.1629	0.0395265	0.110345
hsa_piR_012925|gb|DQ587514|Homo_sapiens:1:31181176:31181205:Minus	-0.784953	1.54326	0.0192843	0.223861		0.0236257	1.53854	0.000833	0.011662		-1.08939	1.63975	0.00531309	0.0354288
SNORD4A:snoRNA	-0.769952	1.25579	0.0195118	0.223861		0.0285783	1.25025	3.9139e-05	0.00193223		-1.72682	1.35356	2.33118e-05	0.00249495
LINC02232:lncRNA	-0.337153	1.42463	0.01957	0.223861		-0.00342215	1.42849	0.260629	0.460395		-0.576629	1.40608	0.00093637	0.0148867
SNORD63:snoRNA	-0.538139	3.14632	0.020429	0.227374		0.01565	3.12708	0.0013212	0.0149311		-1.03741	3.19528	0.000280889	0.0101336
RNU5B:snRNA	-0.313967	1.9629	0.0206408	0.227374		0.00147901	1.96021	0.616969	0.783108		-0.410684	1.98299	0.013422	0.0554618
SNORD66:snoRNA	-0.589049	1.3675	0.020857	0.227374		0.0187678	1.3594	0.000422607	0.00792812		-1.05517	1.40289	0.000736928	0.0141992
hsa_piR_016677|gb|DQ592953|Homo_sapiens:2:205927199:205927228:Plus	-0.359491	2.64962	0.02095	0.227374		0.0114946	2.64793	0.000545407	0.00930168		-0.223728	2.66184	0.234817	0.367056
GAS5:lncRNA	-0.507963	5.99398	0.0210891	0.227374		0.0139415	5.9958	0.00276231	0.0254024		-0.870964	6.03687	0.00140984	0.0183028
hsa-miR-361-5p	-0.129969	6.9919	0.0216869	0.229503		-0.000602866	6.99267	0.624905	0.788911		-0.0789093	6.99238	0.254693	0.385326
SNORD68:snoRNA	-0.673927	3.21894	0.0217759	0.229503		0.0266676	3.22265	2.12199e-05	0.00138717		-1.06256	3.31096	0.00258691	0.0229218
hsa-miR-885-3p	-0.397799	1.20832	0.0228058	0.233523		0.0132581	1.21743	0.000529994	0.0092062		-0.373583	1.20771	0.0672016	0.15412
hsa-miR-190a-5p	-0.300656	0.977489	0.0228916	0.233523		0.00546081	0.975991	0.0605076	0.179041		-0.137419	0.984552	0.368244	0.502784
hsa-miR-4533	0.279423	0.721978	0.0229042	0.233523		-0.00220428	0.720456	0.427892	0.637084		0.420636	0.712708	0.00359125	0.0279339
hsa-miR-151a-3p	0.147166	13.5071	0.0233029	0.235034		-0.00279823	13.5094	0.0481599	0.154773		0.180441	13.4983	0.020303	0.0724113
SNORD100:snoRNA	-0.551156	2.56094	0.0241795	0.24128		0.0144677	2.54556	0.00523388	0.0365541		-1.02074	2.62549	0.000741637	0.0141992
SNORD94:snoRNA	-0.598931	0.121589	0.0262355	0.255532		0.00870636	0.112719	0.125818	0.285067		-1.08836	0.152833	0.000795818	0.0145589
hsa_piR_001311|gb|DQ571812|Homo_sapiens:3:15524505:15524533:Plus	-0.391335	1.23411	0.0267522	0.255532		0.0136697	1.23561	0.000336683	0.00701796		-0.0131467	1.25688	0.94995	0.973828
ZNF436:lncRNA	0.0982015	9.93212	0.0270047	0.255532		-0.000663752	9.93171	0.498159	0.699511		0.0738294	9.93305	0.1932	0.32018
hsa-miR-30b-5p	-0.159671	9.07429	0.0271498	0.255532		0.00671179	9.07637	2.21828e-05	0.00138717		0.0560687	9.08216	0.512775	0.643025
SNORD7:snoRNA	-0.575154	0.443923	0.0280775	0.255532		0.021059	0.436069	0.000164313	0.00432037		-0.817671	0.472682	0.00978071	0.0470477
hsa-miR-550a-3p	-0.320644	0.706311	0.02831	0.255532		0.00089149	0.706088	0.779502	0.887346		-0.250164	0.709565	0.131987	0.239003
SNORD31B:snoRNA	-0.527382	2.68402	0.0286162	0.255532		0.0153245	2.69381	0.00289903	0.026147		-0.963168	2.74998	0.0013118	0.0180592
RNY4P10:misc_RNA	0.120873	16.2335	0.0287461	0.255532		8.21527e-05	16.2336	0.946255	0.974299		0.126936	16.2325	0.0678109	0.154923
RNY1P5:misc_RNA	-0.220256	0.790428	0.028836	0.255532		-0.000362326	0.78963	0.869099	0.945213		-0.297174	0.796655	0.0129228	0.0541144
hsa-miR-214-3p	-0.334155	1.24475	0.02896	0.255532		-0.00379383	1.24689	0.250197	0.447018		-0.458597	1.24049	0.00963232	0.0465728
hsa-miR-3613-3p	-0.243828	1.01682	0.0289979	0.255532		0.00498392	1.01633	0.0425491	0.144083		-0.102076	1.02051	0.441851	0.570731
RNY4P3:misc_RNA	0.123297	7.46979	0.0292027	0.255532		0.000401451	7.46986	0.747921	0.872742		0.148907	7.47033	0.0355521	0.103021
VTRNA1:misc_RNA	0.346641	9.47443	0.0301765	0.255532		-0.00887491	9.47639	0.0117785	0.0619759		0.309893	9.48355	0.121951	0.223854
hsa-miR-205-5p	-0.316924	1.9686	0.0302157	0.255532		0.00140526	1.97026	0.648769	0.803891		-0.384117	1.95036	0.0284143	0.0903479
RNY4:misc_RNA	0.118708	16.2538	0.0307393	0.255532		0.000100461	16.2539	0.933928	0.967381		0.126665	16.2528	0.066863	0.154097
hsa-miR-191-3p	0.123337	4.2469	0.0307858	0.255532		-0.00315175	4.24804	0.0112254	0.0601684		0.187674	4.24048	0.00511769	0.0350394
hsa-miR-144-3p	-0.37053	9.08629	0.0311899	0.255532		0.00324375	9.08153	0.396151	0.607927		-0.620989	9.10543	0.00363319	0.0279339
RNY4P24:misc_RNA	0.121028	7.76971	0.0312804	0.255532		0.000432165	7.76891	0.727445	0.86232		0.0967738	7.76954	0.169428	0.290587
Y_RNA:misc_RNA	0.113653	16.3844	0.0313844	0.255532		8.10203e-05	16.3847	0.944538	0.973601		0.124027	16.3836	0.0621069	0.148149
hsa-miR-490-3p	0.324195	1.21579	0.0319444	0.255532		-0.00313639	1.20758	0.355459	0.566079		0.454445	1.20206	0.00587443	0.0362987
hsa_piR_019676|gb|DQ596993|Homo_sapiens:20:2582901:2582931:Plus	-0.630149	0.556588	0.0321846	0.255532		0.0156716	0.543958	0.0119978	0.0621766		-1.56612	0.599473	2.4657e-05	0.00249495
SNORD89:snoRNA	-0.549652	4.3723	0.0322466	0.255532		0.012777	4.37754	0.0206184	0.0891248		-0.937167	4.42574	0.00346285	0.0275267
SNORD26:snoRNA	-0.434002	4.48614	0.0323298	0.255532		0.00461191	4.48426	0.287811	0.494444		-0.928229	4.51581	0.000280755	0.0101336
RNY4P27:misc_RNA	0.115487	12.0088	0.0323636	0.255532		-5.28661e-05	12.0094	0.964639	0.97759		0.161883	12.0079	0.0159562	0.0610481
hsa_piR_009295|gb|DQ582567|Homo_sapiens:17:7969790:7969818:Plus	-0.376003	0.941	0.0324182	0.255532		0.0144153	0.944831	0.000157178	0.00432037		0.0319232	0.961232	0.874487	0.93745
SNORD51:snoRNA	-0.567516	1.30542	0.0328301	0.256264		0.0107366	1.29801	0.0588356	0.176319		-0.921245	1.35259	0.00398771	0.0301651
hsa-miR-151a-5p	-0.183243	2.87982	0.0330874	0.256264		0.00523066	2.87846	0.00490306	0.0361316		0.0544126	2.88822	0.592886	0.712595
hsa-miR-122-5p	-0.333299	14.3055	0.0338695	0.256264		0.00795682	14.3063	0.0176725	0.0792744		-0.299613	14.3088	0.116221	0.215873
RMRP:ribozyme	-0.389534	2.12595	0.0340672	0.256264		0.00216755	2.12526	0.586145	0.762557		-0.710785	2.14341	0.00169367	0.0196615
hsa-miR-27a-5p	0.146756	2.78663	0.0340977	0.256264		-0.00460775	2.78603	0.00227033	0.022655		0.0424271	2.78157	0.858973	0.929315
SNORD60:snoRNA	-0.553173	0.405889	0.0344167	0.256264		0.01677	0.400366	0.00223533	0.0225456		-1.04382	0.440809	0.00112711	0.0167814
hsa_piR_018569|gb|DQ595533|Homo_sapiens:4:101908752:101908780:Plus	-0.369692	1.26492	0.0346857	0.256264		0.0133634	1.26773	0.000418463	0.00792812		0.0182355	1.28745	0.928199	0.961352
PWAR5:TEC	-0.4737	1.4869	0.0346967	0.256264		0.0131391	1.48033	0.00662241	0.0428401		-0.89678	1.53619	0.00130642	0.0180592
PROSER2:lncRNA	-0.250174	1.16042	0.0352853	0.258575		-0.00193097	1.15801	0.458108	0.665179		-0.168141	1.15099	0.231678	0.364011
hsa-let-7c-5p	-0.0986392	9.67966	0.0357371	0.258821		0.00199891	9.67924	0.0522503	0.164466		-0.093445	9.68138	0.10847	0.205725
hsa_piR_000552|gb|DQ570687|Homo_sapiens:22:38045003:38045030:Minus	-0.51625	0.689616	0.0358707	0.258821		0.0164148	0.682794	0.0016767	0.0185029		-0.762178	0.711662	0.00921518	0.0457346
hsa_piR_001312|gb|DQ571813|Homo_sapiens:2:156965943:156965973:Minus	-0.361547	1.30197	0.0368514	0.261623		0.0130337	1.30565	0.000511153	0.0092062		0.0261703	1.32436	0.896381	0.947313
hsa-miR-182-5p	-0.24066	8.19313	0.0370193	0.261623		0.00173781	8.19424	0.497756	0.699511		-0.448329	8.21398	0.00187951	0.0196832
SNORD69:snoRNA	-0.502194	2.34206	0.0372613	0.261623		0.0136503	2.33355	0.00777196	0.0492362		-1.04111	2.40385	0.00044286	0.0109317
SNORD3D:snoRNA	-0.28874	3.90416	0.0374566	0.261623		0.00306941	3.89874	0.310925	0.524457		-0.601743	3.91827	0.000324938	0.0104891
SNORD18A:snoRNA	-0.54948	0.635286	0.0376537	0.261623		0.014939	0.633887	0.00838749	0.0507578		-1.52111	0.679996	6.77624e-06	0.00225812
hsa-miR-210-3p	-0.120768	5.29103	0.0383903	0.26478		-0.00109971	5.29095	0.39297	0.60626		-0.151304	5.29389	0.0323965	0.0976809
ENSG10010137176.1:scaRNA	-0.473981	1.50955	0.0387039	0.264994		0.0105289	1.50604	0.0305705	0.114303		-1.01944	1.55435	0.000260435	0.0101336
hsa-let-7e-3p	-0.19627	1.97788	0.0392601	0.265849		0.00187712	1.97933	0.362218	0.57392		-0.0030575	1.97701	0.979295	0.989848
hsa-miR-24-2-5p	-0.0858604	6.16765	0.0393956	0.265849		0.00293539	6.16754	0.00127548	0.01461		0.0202102	6.16853	0.689265	0.788452
hsa_piR_019420|gb|DQ596670|Homo_sapiens:2:101255914:101255940:Minus	-0.347095	6.87235	0.0414484	0.277009		0.00354932	6.86814	0.335247	0.54461		-0.764437	6.90334	0.000433674	0.0109317
hsa-miR-196a-5p	-0.276195	1.13555	0.04164	0.277009		-0.00419547	1.13289	0.149633	0.321179		-0.339795	1.13499	0.0335765	0.0993525
SCARNA16:scaRNA	-0.422768	1.57414	0.0426673	0.281845		0.00876779	1.57088	0.0469256	0.152305		-0.695941	1.58625	0.00619739	0.0372638
hsa_piR_017458|gb|DQ594126|Homo_sapiens:1:31213602:31213628:Minus	-0.514369	1.30856	0.0432432	0.283651		0.0154727	1.2954	0.00398328	0.0328442		-0.76043	1.34903	0.0127162	0.053488
hsa-miR-29c-3p	-0.1989	4.99435	0.0446372	0.28461		-0.00259347	4.99485	0.234249	0.426652		-0.331712	4.99945	0.00543896	0.0354288
SNORD127:snoRNA	-0.552788	0.358885	0.0451076	0.28461		0.0163533	0.345992	0.00476568	0.0361316		-0.86172	0.392569	0.00766761	0.0418864
hsa-miR-3190-3p	0.218325	0.578959	0.0451961	0.28461		-0.00547288	0.580071	0.0248631	0.100093		0.223079	0.57664	0.0908239	0.183535
hsa-miR-1304-3p	0.144828	2.19387	0.0454983	0.28461		-0.00310318	2.19392	0.05052	0.160636		0.261958	2.18188	0.00250347	0.0229218
SNORD83A:snoRNA	-0.527648	-0.221196	0.0456398	0.28461		0.0075268	-0.227795	0.174964	0.356774		-0.986877	-0.194297	0.00191216	0.0196832
hsa-miR-766-3p	-0.163573	4.78745	0.045666	0.28461		0.0056495	4.79288	0.00138284	0.0154418		0.0861232	4.79154	0.370766	0.504027
hsa-let-7f-5p	-0.11045	14.3645	0.0460139	0.28461		0.00646274	14.3689	9.78227e-08	4.58789e-05		0.112962	14.3737	0.08244	0.172224
SNORD55:snoRNA	-0.533676	0.321714	0.0460831	0.28461		0.0130183	0.319083	0.0236784	0.0974982		-1.4023	0.366612	4.24718e-05	0.00309441
SNORD82:snoRNA	-0.488267	1.64404	0.0461201	0.28461		0.0175067	1.66041	0.000796871	0.0114995		-1.1065	1.71267	0.000379294	0.0105809
hsa_piR_017791|gb|DQ594556|Homo_sapiens:11:74789084:74789113:Plus	-0.406411	1.92751	0.046436	0.284686		0.00785224	1.92449	0.072263	0.202336		-0.679841	1.9607	0.00670689	0.0390749
SNORD22:snoRNA	-0.477997	2.42842	0.0468778	0.285528		0.00764704	2.42162	0.140729	0.307702		-0.846859	2.46427	0.00425488	0.0313651
hsa-miR-188-5p	-0.260714	1.06187	0.0474795	0.287327		-0.00250106	1.06232	0.384974	0.597857		-0.371222	1.05801	0.0169196	0.0629786
hsa-miR-3679-5p	0.191076	1.8019	0.0486904	0.292767		-0.00408431	1.80285	0.0576368	0.174834		0.306051	1.79926	0.00612114	0.0372638
RMRP:lncRNA	-0.370424	2.69573	0.0496796	0.293829		0.00159744	2.70099	0.695085	0.842364		-0.746352	2.72786	0.0016324	0.0196615
SNORD67:snoRNA	-0.494799	1.1615	0.0499357	0.293829		0.0129758	1.1499	0.0163388	0.0747601		-1.30081	1.20615	5.6418e-05	0.00378001
hsa-miR-1250-5p	0.177557	2.76614	0.0502123	0.293829		-0.00397402	2.76629	0.0454125	0.149837		0.18026	2.76467	0.104302	0.201308
hsa-mir-30c-1	-0.425938	2.16159	0.0504815	0.293829		0.00858563	2.16092	0.0707936	0.200617		-0.10139	2.16301	0.680114	0.782757
hsa_piR_020828|gb|DQ598675|Homo_sapiens:2:149355860:149355890:Minus	0.30416	2.45172	0.0505351	0.293829		-0.00425268	2.45067	0.220389	0.411809		0.581394	2.45807	0.00197082	0.0196832
hsa-miR-24-1-5p	-0.154304	2.90216	0.0507466	0.293829		0.00579917	2.9042	0.000687674	0.0106618		-0.061107	2.90338	0.613372	0.728916
hsa-miR-3161	0.592857	1.33209	0.0525124	0.301028		-0.0119635	1.34127	0.0713215	0.2009		0.354657	1.32457	0.351287	0.487125
hsa-let-7a-5p	-0.0933047	14.0185	0.0526318	0.301028		0.00537624	14.0211	3.40974e-07	0.000102653		0.0404186	14.0256	0.486135	0.617043
SNORD30:snoRNA	-0.465752	2.56092	0.0545261	0.309973		0.0179945	2.57501	0.000529877	0.0092062		-1.15417	2.65008	0.000107936	0.00595552
hsa-miR-144-5p	-0.298863	6.60184	0.0568235	0.320732		0.00387632	6.60282	0.26645	0.467122		-0.661261	6.62041	0.00074175	0.0141992
SNORA51:snoRNA	0.130852	1.74695	0.057173	0.320732		-0.00571967	1.75094	0.000175026	0.00432037		0.0457436	1.73799	0.579968	0.703765
SNORD104:snoRNA	-0.373778	6.62165	0.0574446	0.320732		0.00620743	6.62506	0.137949	0.304637		-0.818828	6.64735	0.000910757	0.0148867
LINC01623:lncRNA	0.203804	1.16749	0.0578701	0.321196		-0.00460386	1.16689	0.0552192	0.170942		0.233703	1.14982	0.0697829	0.157164
hsa-miR-301a-3p	-0.153412	2.28139	0.0589366	0.321548		0.00159756	2.28098	0.370507	0.582136		0.052564	2.28727	0.578303	0.703564
SNORD101:snoRNA	-0.45126	0.408615	0.0589462	0.321548		0.00789012	0.41013	0.124855	0.283993		-0.928435	0.449265	0.00171881	0.0196615
His	-0.171241	7.58817	0.0594768	0.321548		0.00434344	7.58831	0.0263224	0.10462		-0.168467	7.59387	0.141562	0.251964
hsa-miR-671-5p	-0.144001	2.3085	0.0594904	0.321548		0.00283269	2.30671	0.0946737	0.243299		-0.0154595	2.31272	0.866763	0.932366
Gln	0.137087	7.06057	0.0600977	0.321548		-0.003056	7.0627	0.0598228	0.178189		0.0131876	7.07248	0.885319	0.944578
SNORD27:snoRNA	-0.489578	2.16051	0.0602692	0.321548		0.0203555	2.15022	0.000304066	0.006695		-0.859945	2.23762	0.00540932	0.0354288
hsa-miR-1-3p	-0.246211	8.33593	0.0603558	0.321548		-0.00347354	8.33719	0.227369	0.419998		-0.0280733	8.35273	0.858748	0.929315
hsa-miR-150-3p	-0.262888	3.82902	0.0606759	0.321548		-0.00331334	3.82726	0.275257	0.477249		-0.665681	3.83167	0.000166705	0.00781846
hsa-miR-133b	-0.266199	1.72676	0.0616351	0.323163		-0.00186578	1.72625	0.550518	0.73039		-0.090644	1.73636	0.582978	0.706503
hsa_piR_009051|gb|DQ582264|Homo_sapiens:11:10487350:10487380:Minus	0.314206	0.70824	0.0616698	0.323163		-0.00247991	0.702849	0.522304	0.712387		0.557502	0.723705	0.00299145	0.0248317
hsa-miR-200a-5p	-0.214554	0.987667	0.0621311	0.323772		0.00188715	0.987055	0.450569	0.656763		-0.202516	0.983766	0.154078	0.269637
RNY4P20:misc_RNA	0.0875632	13.8479	0.0631774	0.325145		-0.00123048	13.8478	0.235223	0.427206		0.126184	13.8457	0.0351751	0.102786
SNORD84:snoRNA	-0.412908	0.213608	0.0632131	0.325145		0.00174889	0.205665	0.707851	0.851501		-0.643818	0.24242	0.0148109	0.058867
hsa-miR-17-3p	-0.138761	2.70609	0.0634345	0.325145		0.00162125	2.7059	0.317985	0.527998		-0.00356106	2.70638	0.968517	0.982128
hsa-miR-125b-5p	-0.231335	7.85334	0.0642914	0.327746		-0.00108101	7.85209	0.688883	0.835927		-0.356936	7.84429	0.0215418	0.0753962
hsa-let-7i-5p	0.0750512	14.4464	0.0671598	0.339054		-0.000555724	14.4471	0.539701	0.724222		0.0712319	14.4473	0.150715	0.264739
hsa-miR-4665-5p	0.141384	2.9202	0.0674419	0.339054		-0.00505071	2.92259	0.00273946	0.0254024		0.153493	2.90958	0.100622	0.196223
LINC00964:lncRNA	-0.33544	0.53977	0.067594	0.339054		-0.00203927	0.539119	0.607778	0.77564		-0.381936	0.533114	0.0757113	0.162511
hsa-miR-618	-0.331861	2.60851	0.0688915	0.343725		0.00386082	2.60508	0.317257	0.527998		-0.527115	2.61316	0.0212147	0.0747714
hsa-miR-106b-5p	-0.151314	7.51834	0.0693175	0.34402		-0.000823255	7.51882	0.655303	0.808782		-0.174329	7.5203	0.0835542	0.17371
hsa-miR-584-5p	0.122005	9.43684	0.0707347	0.346635		-0.00251641	9.43704	0.0860767	0.228725		0.173546	9.42977	0.0334722	0.0993525
SNORD53:snoRNA	-0.555221	-0.394735	0.0708497	0.346635		0.0122659	-0.412064	0.0626205	0.181814		-1.15577	-0.366753	0.00231346	0.0221431
hsa-let-7b-3p	-0.157694	5.56026	0.0710143	0.346635		-0.00198806	5.5594	0.293366	0.501233		-0.318759	5.55417	0.00261853	0.0229218
hsa_piR_018570|gb|DQ595536|Homo_sapiens:2:156965941:156965972:Minus	-0.284941	1.83633	0.0713226	0.346635		0.00956983	1.83986	0.00517024	0.0365541		-0.0445933	1.85664	0.810344	0.89005
SNORD2:snoRNA	-0.316892	1.56445	0.0730769	0.353331		0.00245131	1.55836	0.525725	0.712615		-0.626614	1.59665	0.00596946	0.0365971
hsa_piR_020813|gb|DQ598646|Homo_sapiens:1:31213600:31213629:Minus	-0.450829	1.6051	0.0737969	0.354982		0.0142486	1.5938	0.0078211	0.0492362		-0.783535	1.65133	0.0102082	0.048117
hsa-miR-296-5p	0.202584	1.99015	0.0750325	0.357885		-0.00767299	1.99539	0.00329673	0.0289003		-0.0174064	1.99013	0.898497	0.947313
hsa_piR_020814|gb|DQ598650|Homo_sapiens:22:38039828:38039859:Minus	-0.40545	1.36528	0.0751634	0.357885		0.00440988	1.36158	0.367839	0.578914		-0.774981	1.38973	0.0058578	0.0362987
hsa_piR_001169|gb|DQ571525|Homo_sapiens:17:21945564:21945589:Plus	0.288495	1.53885	0.0758232	0.358986		-0.00360735	1.53834	0.328904	0.539357		0.443106	1.55021	0.0262952	0.0850513
hsa-miR-23a-5p	0.128038	2.01695	0.0765198	0.358986		-0.006678	2.01809	2.45523e-05	0.00143938		0.164883	2.01607	0.0574923	0.141172
hsa-miR-532-3p	-0.129249	3.22435	0.0765428	0.358986		-0.00180693	3.224	0.260448	0.460395		-0.229318	3.21904	0.00950396	0.0461902
RNU7:snRNA	-0.206165	3.44517	0.0780128	0.36297		-0.00130066	3.44513	0.609064	0.776134		-0.431831	3.44987	0.00259209	0.0229218
hsa-miR-1273h-3p	0.111316	5.23219	0.0781662	0.36297		-0.00109504	5.23276	0.429157	0.637954		0.131636	5.22545	0.0870648	0.179094
hsa-miR-15b-5p	-0.121828	8.6268	0.0791152	0.365567		0.000742349	8.62689	0.628298	0.791496		-0.116761	8.62999	0.164311	0.284887
hsa-miR-7854-3p	0.227616	1.79733	0.0814169	0.374358		-0.00679533	1.79946	0.0205037	0.0891248		0.139682	1.79957	0.382378	0.512992
SNORD42B:snoRNA	-0.468703	1.17079	0.0830852	0.380166		0.0207567	1.19821	0.000372548	0.00759675		-1.04168	1.24737	0.00209589	0.0202675
hsa-miR-345-5p	-0.0987262	6.01049	0.0844209	0.384402		-0.000621629	6.01078	0.618657	0.78419		-0.0835021	6.01358	0.238783	0.370825
hsa-miR-148b-5p	-0.0872222	4.71432	0.085444	0.386224		0.00195569	4.71368	0.0806094	0.216652		-0.0243413	4.71744	0.684667	0.784148
SNORD48:snoRNA	-0.418669	3.03796	0.0856444	0.386224		0.016768	3.04039	0.00104912	0.0132983		-0.856358	3.09793	0.00538847	0.0354288
hsa-miR-95-3p	-0.210455	4.10822	0.0870398	0.387755		-0.00081554	4.10925	0.758311	0.872742		-0.479817	4.10313	0.00125764	0.0180592
SNORD61:snoRNA	-0.413771	0.714751	0.0870538	0.387755		0.0119278	0.714193	0.0236989	0.0974982		-1.03308	0.763325	0.000789149	0.0145589
hsa-miR-3591-5p	-0.288536	0.876091	0.0873421	0.387755		0.0022005	0.875113	0.543004	0.724521		-0.209166	0.874618	0.283527	0.414897
RNY4P34:misc_RNA	0.109599	2.59941	0.0878676	0.387755		-0.00136521	2.59854	0.338116	0.546745		0.178934	2.6044	0.0208889	0.0739388
hsa-miR-374b-5p	-0.0922831	9.31723	0.0880509	0.387755		0.00283871	9.31658	0.017748	0.0792744		0.0581207	9.3185	0.367361	0.502784
hsa-miR-548j-3p	0.152333	2.62444	0.0897382	0.392435		-0.0018905	2.62327	0.335591	0.54461		0.220508	2.62098	0.0330388	0.0984679
SNORD21:snoRNA	-0.3463	2.04921	0.0910845	0.392435		0.0122025	2.0522	0.00519695	0.0365541		-0.651027	2.08061	0.00936514	0.0459259
RNU4:snRNA	-0.243654	1.11621	0.0914092	0.392435		0.00257926	1.11641	0.41849	0.629076		-0.383229	1.1225	0.0305229	0.0936446
SNORD15A:snoRNA	-0.386759	0.431404	0.0916055	0.392435		0.00966059	0.432898	0.048181	0.154773		-0.899274	0.470311	0.00150145	0.0190319
hsa-miR-6866-5p	0.135825	1.46138	0.0928366	0.392435		-0.00354176	1.46356	0.0461019	0.151201		-0.0118636	1.4623	0.902679	0.94923
hsa-miR-374a-5p	-0.0997884	9.48249	0.0928856	0.392435		0.00202706	9.48149	0.121981	0.282494		-0.00624053	9.48584	0.930606	0.961352
hsa-let-7d-5p	-0.0817199	12.1815	0.0929589	0.392435		0.00421903	12.1822	9.26428e-05	0.00299651		0.0952338	12.1866	0.0909847	0.183535
hsa-miR-142-3p	-0.105398	10.5056	0.0930891	0.392435		0.0055471	10.5065	4.23619e-05	0.00198677		0.149764	10.5147	0.0403518	0.111982
hsa-miR-1976	-0.142891	2.19597	0.0932255	0.392435		-0.00235191	2.19486	0.210691	0.401841		-0.264086	2.19845	0.0112996	0.0512032
hsa-miR-664a-5p	0.0756035	5.92171	0.0936678	0.392435		-0.00250494	5.92136	0.011893	0.0619759		0.111395	5.91722	0.0376691	0.107724
hsa-miR-382-5p	0.210593	8.27632	0.0937157	0.392435		-0.00463447	8.28049	0.093505	0.241436		0.541598	8.27304	0.000250862	0.0101336
RNY4P28:misc_RNA	0.0928619	6.62065	0.0946149	0.393301		0.000246799	6.6209	0.84072	0.932626		0.151737	6.62159	0.0306565	0.0936446
hsa_piR_020815|gb|DQ598651|Homo_sapiens:15:22778235:22778264:Plus	-0.516695	-0.179385	0.0951197	0.393301		0.0162386	-0.18288	0.0130208	0.0647792		-1.36311	-0.153378	0.000460617	0.0110414
hsa-miR-214-5p	-0.239127	1.54362	0.095949	0.393301		-0.00679528	1.54394	0.029852	0.114303		-0.406658	1.53729	0.0212835	0.0747714
hsa-miR-132-3p	-0.0947203	4.17595	0.0961777	0.393301		-0.00148751	4.17662	0.237944	0.430042		-0.0616425	4.17719	0.367814	0.502784
hsa-miR-2355-3p	0.108997	4.88509	0.0962002	0.393301		-0.00309308	4.88623	0.0301599	0.114303		0.177018	4.88106	0.0226206	0.0765997
hsa-miR-30d-5p	0.0589121	14.1635	0.0965349	0.393301		-0.00189332	14.1648	0.0152111	0.0713398		0.0691014	14.1598	0.106736	0.203907
hsa-miR-29a-3p	-0.137	9.88966	0.0971491	0.393301		-0.00124611	9.88877	0.492788	0.698067		-0.179447	9.89556	0.0714755	0.157751
hsa-miR-485-5p	0.212638	5.23898	0.0975098	0.393301		-0.00360578	5.24087	0.204841	0.398094		0.483534	5.23541	0.00161366	0.0196615
hsa-miR-151b	-0.13631	5.20795	0.0976963	0.393301		0.00299692	5.20624	0.0998968	0.24855		0.343304	0.474217	0.101643	0.197454
hsa-miR-7849-3p	0.184028	1.48016	0.0981619	0.393486		-0.00413541	1.48084	0.0930402	0.241082		0.262583	1.46839	0.0443307	0.119833
hsa-miR-21-3p	0.108504	4.33002	0.0997157	0.396949		-0.00274395	4.33064	0.0565402	0.172191		0.144126	4.32877	0.0702679	0.157306
RNY4P9:misc_RNA	0.0921858	8.18733	0.0999021	0.396949		0.00113523	8.18697	0.359383	0.571358		0.174268	8.18807	0.0124685	0.0529207
hsa_piR_018780|gb|DQ595807|Homo_sapiens:17:72068837:72068864:Plus	-0.436746	0.793776	0.100295	0.396949		0.0215583	0.804749	0.000135584	0.00410251		-0.930782	0.843809	0.00481024	0.0339309
hsa-miR-181d-5p	-0.0965393	6.06994	0.103237	0.406877		0.00129098	6.06903	0.318361	0.527998		0.0341037	6.06802	0.62783	0.74076
hsa-miR-200b-5p	-0.214999	1.58069	0.104908	0.411731		0.00190815	1.57963	0.508667	0.706859		-0.139176	1.56517	0.366601	0.502784
hsa-miR-1306-5p	-0.138066	2.49536	0.105807	0.413441		0.00142072	2.49563	0.446476	0.653346		0.060965	2.48627	0.543124	0.669176
hsa-miR-654-5p	0.213616	4.89524	0.106317	0.413441		-0.00245947	4.89701	0.39554	0.607927		0.522296	4.89111	0.000896593	0.0148867
hsa_piR_012753|gb|DQ587269|Homo_sapiens:2:232029453:232029478:Minus	-0.320962	2.99663	0.106666	0.413441		0.00595747	2.99935	0.158569	0.334241		-0.81002	3.00604	0.00135025	0.0180592
hsa-miR-216b-5p	-0.307901	1.22585	0.107226	0.4139		-0.00131964	1.22306	0.751587	0.872742		-0.385245	1.23452	0.0971704	0.191131
HDAC2:lncRNA	-0.210805	1.65838	0.107811	0.414454		-0.00317005	1.65812	0.259324	0.459823		-0.457712	1.64275	0.00434698	0.0313651
SNORD105:snoRNA	-0.473981	0.333286	0.109248	0.418264		0.0180332	0.329152	0.00441362	0.0352024		-0.868632	0.377897	0.0147809	0.058867
ENSG10010139841.1:misc_RNA	-0.345703	0.27507	0.110087	0.419764		-0.00694368	0.276604	0.141066	0.307721		-1.1001	0.284066	4.28863e-05	0.00309441
hsa-miR-6842-3p	0.0915903	4.96954	0.111084	0.420594		-0.000745553	4.97035	0.55476	0.732908		0.137738	4.96564	0.0463863	0.123961
hsa-miR-4446-3p	0.129623	6.19374	0.111456	0.420594		-0.00127919	6.19409	0.477846	0.683261		0.159298	6.19673	0.102086	0.197844
SNORD111B:snoRNA	-0.50366	0.277127	0.11165	0.420594		0.0246741	0.271271	0.000171981	0.00432037		-1.06401	0.336572	0.00534713	0.0354288
SCARNA10:snoRNA	-0.402827	0.155014	0.112697	0.42175		0.016099	0.153006	0.00333073	0.028928		-0.630898	0.197655	0.0330676	0.0984679
hsa-miR-18a-3p	-0.0912175	4.6622	0.112856	0.42175		0.000254988	4.66154	0.843424	0.932626		-0.133692	4.65869	0.0536225	0.13521
hsa-miR-26b-5p	-0.0793838	13.1391	0.113975	0.423026		0.00215839	13.1386	0.0515235	0.162965		0.00261632	13.144	0.965463	0.98186
RN7SL2:misc_RNA	0.201026	5.37514	0.1141	0.423026		-0.00599593	5.38198	0.0369732	0.131207		0.19158	5.39465	0.235283	0.367056
LINC01091:lncRNA	-0.213231	0.879778	0.11537	0.424457		-0.00603734	0.883956	0.0384706	0.134647		-0.502018	0.877881	0.00181818	0.0196706
PTPRT:lncRNA	-0.325538	0.394661	0.115622	0.424457		-0.00328632	0.395093	0.468629	0.675228		-0.73851	0.414742	0.00263919	0.0229218
RPPH1:lncRNA	-0.176914	4.8094	0.115843	0.424457		-0.000484309	4.80915	0.844135	0.932626		-0.355452	4.83451	0.0111779	0.0508975
hsa-miR-381-3p	0.211048	8.50415	0.117497	0.428128		-0.00220025	8.50356	0.453272	0.659176		0.530552	8.51209	0.000680954	0.0141992
RNY4P19:misc_RNA	0.151431	1.85105	0.117925	0.428128		-0.00118579	1.85323	0.96129	0.97759		0.0649561	1.86549	0.586897	0.708553
ENSG10010134141.1:snoRNA	-0.426605	-0.197746	0.118214	0.428128		0.0214238	-0.19979	0.000306913	0.006695		-1.04913	-0.159449	0.00166315	0.0196615
hsa-miR-148a-5p	0.0851816	5.53867	0.119421	0.429396		-0.00341734	5.54122	0.00446702	0.0352024		0.163785	5.53561	0.0123861	0.0529207
hsa_piR_008488|gb|DQ581533|Homo_sapiens:12:117916274:117916302:Plus	-0.26983	1.29749	0.11948	0.429396		0.00660491	1.29479	0.0773949	0.211651		-0.432595	1.30857	0.0360459	0.104034
hsa-miR-4433b-3p	0.211487	6.95513	0.120788	0.432439		-0.000456845	6.9544	0.880719	0.947379		0.301906	6.95252	0.0521017	0.133894
hsa-miR-320e	0.0994275	1.93558	0.121754	0.434242		-0.00489972	1.93862	0.000646812	0.0104605		-0.0703318	1.92461	0.633498	0.744638
hsa-miR-203a-3p	-0.209155	2.97846	0.122231	0.43429		-0.000892423	2.97757	0.75923	0.872742		-0.49851	2.98215	0.00293391	0.0247929
hsa-miR-27b-3p	-0.0825741	11.7106	0.124276	0.439891		-0.00110683	11.7124	0.338655	0.546745		-0.043997	11.707	0.51086	0.641481
hsa-miR-3920	0.140856	1.52123	0.12585	0.442449		-0.00228691	1.52222	0.262661	0.462244		0.248352	1.51619	0.0250333	0.0823902
hsa-miR-16-1-3p	0.175467	0.721527	0.125942	0.442449		0.000596636	0.720435	0.814763	0.913131		0.160242	0.723104	0.240796	0.371031
RPPH1:ribozyme	-0.177756	4.11051	0.126681	0.443383		-0.000133819	4.10882	0.958258	0.97759		-0.352575	4.13811	0.0147844	0.058867
hsa-miR-429	-0.167268	3.34812	0.128061	0.446549		0.00233215	3.34828	0.326563	0.536803		0.0409933	3.34313	0.751793	0.837508
hsa-miR-99a-5p	-0.153408	11.3648	0.129292	0.449171		-0.000294076	11.3657	0.893728	0.952829		-0.217881	11.3629	0.0750702	0.162511
hsa-miR-34a-5p	-0.208407	1.31534	0.133396	0.460509		0.00189411	1.3176	0.523933	0.712387		-0.13995	1.31102	0.411444	0.539768
hsa_piR_012681|gb|DQ587153|Homo_sapiens:20:2585585:2585613:Plus	-0.351766	1.82302	0.133538	0.460509		0.014064	1.82499	0.00544581	0.0372859		-0.810754	1.86871	0.00584128	0.0362987
hsa-miR-98-3p	-0.101839	4.77471	0.134768	0.463048		0.00326932	4.77491	0.028873	0.111452		0.0271328	4.77864	0.738186	0.826275
hsa-miR-29b-2-5p	-0.165866	0.857923	0.136184	0.463099		0.0032289	0.856948	0.190983	0.378736		-0.059299	0.865952	0.647853	0.75943
hsa-miR-134-5p	0.185813	7.9123	0.13698	0.463099		-0.00462352	7.9134	0.0923609	0.239985		0.492999	7.90348	0.000931567	0.0148867
hsa-miR-1538	0.135546	1.23251	0.137109	0.463099		-0.00513028	1.23309	0.010407	0.0581694		0.240074	1.22601	0.0246145	0.0812972
hsa-miR-501-5p	-0.150421	0.978837	0.13794	0.463099		0.00291863	0.978803	0.193615	0.383061		-0.104644	0.982821	0.383902	0.512992
RNU5A:snRNA	-0.212774	1.51419	0.138206	0.463099		0.00273302	1.51462	0.377676	0.589452		-0.453907	1.53922	0.00984011	0.0470919
hsa-miR-181a-5p	-0.0852263	10.331	0.1384	0.463099		0.00129764	10.3297	0.307633	0.519927		-0.134447	10.3325	0.0578561	0.141695
hsa-miR-1304-5p	0.116098	1.65909	0.138655	0.463099		-0.00404002	1.65915	0.0192917	0.0849561		0.112355	1.65229	0.233017	0.365501
hsa-miR-2110	0.0664364	5.27299	0.140315	0.463099		-0.00416967	5.27386	2.81178e-05	0.00146525		-0.070414	5.26853	0.206106	0.333899
hsa-miR-23b-3p	-0.104744	8.05858	0.140844	0.463099		0.00470029	8.06244	0.0025177	0.024098		0.107695	8.05979	0.204876	0.333005
hsa-miR-103a-3p	-0.0793915	11.1855	0.14094	0.463099		0.00240036	11.1842	0.0440481	0.147728		0.0582854	11.1886	0.366543	0.502784
hsa-miR-93-3p	-0.0824723	4.95045	0.141109	0.463099		0.000721964	4.95033	0.559521	0.738158		-0.0084151	4.95026	0.899696	0.947313
hsa-let-7c	-0.183985	1.66655	0.141733	0.463099		0.000301927	1.66461	0.912186	0.96448		-0.140253	1.67583	0.331738	0.470046
hsa-miR-744-3p	-0.162691	2.32415	0.141823	0.463099		0.00415659	2.32326	0.0869417	0.230371		0.120937	2.32989	0.341333	0.477637
hsa-miR-3120-5p	0.175393	1.45027	0.141978	0.463099		-0.00423578	1.45103	0.105096	0.256719		0.269419	1.43031	0.0624551	0.148311
hsa-miR-6515-5p	0.131637	1.84068	0.142598	0.463099		-0.00345776	1.84144	0.0809148	0.216852		0.241949	1.83484	0.0233028	0.0783443
SNORD43:snoRNA	-0.449906	7.39948	0.142682	0.463099		0.0161788	7.41913	0.0154123	0.0719239		-1.04178	7.50533	0.0069122	0.039777
TMEM108:lncRNA	-0.238844	0.682323	0.143726	0.464855		-0.00125146	0.682621	0.725607	0.86232		-0.198978	0.684983	0.290888	0.422374
hsa_piR_001101|gb|DQ571419|Homo_sapiens:1:45016687:45016714:Plus	-0.336067	2.56868	0.144214	0.464855		0.0106233	2.57023	0.027635	0.107885		-1.06195	2.60481	0.000306449	0.010266
VTRNA3:misc_RNA	0.177744	0.665077	0.146307	0.468308		-0.000621477	0.668012	0.822682	0.918661		0.199755	0.671511	0.176333	0.299097
hsa-miR-370-3p	0.202775	8.65457	0.146505	0.468308		-0.00259312	8.65546	0.393788	0.606524		0.422921	8.65495	0.0121799	0.0528923
hsa-miR-378a-5p	-0.119158	2.64793	0.146783	0.468308		0.00219347	2.64735	0.219959	0.411809		-0.192047	2.64936	0.0557089	0.138976
hsa-miR-374a-3p	-0.0840253	6.12678	0.147745	0.46978		0.00415327	6.12774	0.0012638	0.01461		0.0182691	6.13105	0.794975	0.879348
hsa-miR-15a-5p	-0.125606	5.71058	0.148583	0.470846		-0.00335271	5.71101	0.0805892	0.216652		-0.238024	5.71249	0.0255332	0.0830091
hsa_piR_020450|gb|DQ598104|Homo_sapiens:9:133350930:133350959:Plus	-0.3331	1.71043	0.149679	0.472723		0.0061924	1.7114	0.205823	0.398094		-0.718443	1.738	0.0118279	0.0523328
SNAI3:lncRNA	0.175899	1.56764	0.152966	0.481483		-0.00815696	1.57106	0.00259844	0.0245043		-0.13681	1.54982	0.376588	0.508991
hsa-miR-3120-3p	0.101575	5.03564	0.155804	0.488777		-0.00192561	5.03505	0.216265	0.409811		0.180003	5.03233	0.0355851	0.103021
RNY4P29:misc_RNA	0.13384	5.49878	0.157552	0.48993		0.000684766	5.4986	0.743878	0.870052		0.183352	5.50484	0.115793	0.215504
LINC00466:lncRNA	-0.235874	1.4279	0.157687	0.48993		-0.0055144	1.43373	0.117662	0.276608		-0.456559	1.41791	0.0231116	0.0779807
LINC00467:lncRNA	-0.226919	1.89315	0.157739	0.48993		-0.00493031	1.89178	0.145832	0.314461		-0.633039	1.88518	0.00131476	0.0180592
RNY4P16:misc_RNA	0.128185	5.9238	0.159311	0.493179		0.000712997	5.9236	0.723936	0.861741		0.171948	5.92675	0.127339	0.232199
hsa-miR-127-3p	0.186149	9.05856	0.160001	0.493686		-0.00342333	9.05907	0.234207	0.426652		0.506606	9.06629	0.00121052	0.0177418
hsa-miR-708-3p	-0.220923	0.763583	0.160808	0.494552		-0.00554229	0.768287	0.105468	0.25696		-0.585787	0.753218	0.00204707	0.0200016
hsa-miR-3188	0.214424	0.971223	0.16503	0.505662		-0.000712779	0.970662	0.836398	0.930654		0.422205	0.971571	0.0201059	0.072258
hsa-miR-3913-5p	0.110464	1.93155	0.165499	0.505662		-0.00398311	1.93302	0.0242889	0.0994892		-0.0710347	1.92689	0.456156	0.584527
AP000462.2:lncRNA	0.194744	0.722296	0.166735	0.506764		-0.00675695	0.724271	0.033483	0.120796		0.296184	0.728244	0.0655405	0.152548
hsa-miR-6859-5p	0.129487	0.778289	0.167283	0.506764		-0.00275921	0.777976	0.193981	0.383061		0.0720308	0.773107	0.607081	0.723997
hsa-miR-1227-3p	-0.148534	0.806797	0.167481	0.506764		2.88711e-05	0.806236	0.990449	0.99469		0.0801128	0.801312	0.524994	0.652657
LINC01504:lncRNA	-0.166862	2.25561	0.17108	0.514096		-0.00441874	2.2582	0.0907849	0.238285		-0.304123	2.24535	0.0379568	0.107889
hsa-miR-4286	-0.127519	3.69315	0.171548	0.514096		0.00325004	3.69355	0.109222	0.263368		0.172239	3.69474	0.112833	0.211253
hsa-miR-433-3p	0.188569	6.43248	0.171548	0.514096		-0.00397944	6.43674	0.185244	0.37174		0.444775	6.42457	0.00816796	0.0425641
hsa-miR-505-3p	-0.0826323	6.02237	0.175261	0.523551		0.00325976	6.02434	0.0145493	0.0703468		0.0746907	6.02269	0.305916	0.43876
RNY4P30:misc_RNA	0.130474	5.44251	0.176631	0.525967		0.000686275	5.44228	0.748149	0.872742		0.184723	5.44845	0.120318	0.22129
hsa-miR-6842-5p	0.129777	0.723258	0.178361	0.529437		-0.00216396	0.724096	0.317031	0.527998		0.132579	0.718588	0.254034	0.385326
hsa-miR-23a-3p	-0.0735085	11.0652	0.179503	0.531149		0.00203964	11.0663	0.0876538	0.231604		0.110573	11.0667	0.0974064	0.191145
hsa-miR-664a-3p	-0.080677	4.62495	0.180778	0.53197		0.00262007	4.62639	0.0479896	0.154773		0.0722924	4.62546	0.323145	0.461355
hsa-miR-511-5p	-0.166632	4.32085	0.181104	0.53197		-0.00101399	4.32169	0.704243	0.850168		-0.215427	4.30728	0.155523	0.271154
hsa-miR-30c-5p	-0.089903	10.6905	0.181482	0.53197		0.00368366	10.6912	0.0128792	0.0646026		0.00127856	10.6931	0.987655	0.996151
hsa-miR-142-5p	-0.0865117	11.0129	0.182067	0.532021		0.000134499	11.0128	0.924112	0.966351		-0.0421856	11.0154	0.593727	0.712595
hsa-miR-16-5p	-0.109749	11.0234	0.18289	0.532767		-0.00150463	11.0244	0.412445	0.626009		-0.202537	11.026	0.0408919	0.112818
hsa-miR-6882-5p	-0.125011	0.762132	0.184008	0.534363		-0.00068228	0.76119	0.873536	0.947256		-0.121076	0.758493	0.277565	0.408722
hsa-miR-3074-5p	0.0866526	2.98729	0.185517	0.53598		-0.00204842	2.98833	0.155368	0.328233		0.140895	2.98647	0.0684845	0.155541
hsa-miR-1273h-5p	0.0861239	3.43323	0.185708	0.53598		-0.00309456	3.43447	0.0313693	0.115844		0.16323	3.42924	0.032877	0.0984679
hsa-miR-3909	-0.120552	1.97538	0.188815	0.543277		-0.0016266	1.97629	0.4158	0.628102		-0.259519	1.97456	0.0176928	0.0648274
hsa_piR_001170|gb|DQ571526|Homo_sapiens:11:10488300:10488331:Minus	0.220805	3.54829	0.19178	0.549288		-0.00245477	3.54881	0.518509	0.710982		0.377511	3.56396	0.0699192	0.157164
SNORD71:snoRNA	-0.344667	1.63021	0.192075	0.549288		0.0078815	1.62164	0.163973	0.342553		-1.01419	1.67213	0.00241381	0.0228005
hsa-miR-340-3p	-0.0965042	7.10476	0.192676	0.549331		0.00431029	7.10698	0.00803844	0.0495173		0.0994291	7.10365	0.269195	0.400802
hsa_piR_017033|gb|DQ593538|Homo_sapiens:20:17891355:17891384:Minus	-0.218932	2.38266	0.194621	0.552662		0.00893859	2.37452	0.0150768	0.0710656		-0.396018	2.42169	0.0585355	0.142469
hsa-miR-409-3p	0.181132	9.46384	0.195022	0.552662		-0.00302599	9.4626	0.324755	0.535361		0.46689	9.4586	0.0058821	0.0362987
hsa-miR-19b-3p	-0.10095	8.19957	0.195941	0.553592		-0.000688421	8.19947	0.688381	0.835927		-0.107975	8.1994	0.261763	0.395152
MCPH1:lncRNA	-0.193488	0.51045	0.197522	0.55579		-0.0043587	0.506824	0.120753	0.281758		-0.564486	0.51477	0.00038353	0.0105809
hsa-miR-450a-2-3p	-0.165339	0.664354	0.198214	0.55579		-0.00256608	0.665054	0.349911	0.560097		-0.265896	0.651143	0.0844389	0.174198
SNORD17:snoRNA	-0.316876	-0.0432695	0.198496	0.55579		0.00510523	-0.0493291	0.337801	0.546745		-0.50677	-0.0156025	0.089102	0.181691
Metazoa_SRP:misc_RNA	0.0772549	4.32291	0.200861	0.560737		-0.00240126	4.32284	0.075459	0.210031		0.00707666	4.32641	0.926372	0.961352
hsa-miR-576-3p	0.0544473	5.40433	0.202473	0.563561		-0.00256629	5.40459	0.00603451	0.0407221		0.0332675	5.40073	0.518608	0.648606
hsa-let-7g-5p	-0.0634882	13.3122	0.20383	0.565657		0.00172982	13.3113	0.117514	0.276608		0.0196624	13.3143	0.746446	0.833531
SNORD96A:snoRNA	-0.362281	-0.317914	0.204921	0.566012		0.00847362	-0.31784	0.163	0.341281		-1.00703	-0.276597	0.0042287	0.0313651
CTA:lncRNA	-0.118233	2.77799	0.205854	0.566012		-0.0047059	2.78057	0.0197245	0.086456		-0.329572	2.77196	0.00342455	0.0274549
hsa-miR-362-3p	-0.203347	0.375581	0.206245	0.566012		-0.000285973	0.375541	0.937061	0.967776		-0.506105	0.382555	0.00775361	0.0418923
hsa-miR-5010-3p	-0.0824538	2.56839	0.206371	0.566012		0.00190315	2.56956	0.18528	0.37174		-0.0333289	2.57086	0.89872	0.947313
hsa-miR-1226-3p	-0.156941	1.67939	0.20704	0.566191		0.00210168	1.68077	0.441197	0.648657		0.0876143	1.67687	0.550546	0.674167
hsa-miR-6803-3p	-0.151978	1.03966	0.207977	0.567101		0.00619906	1.04073	0.0208984	0.08951		0.129258	1.03904	0.374828	0.507922
hsa-miR-324-3p	-0.0725448	4.86319	0.212636	0.578123		-0.000733257	4.86356	0.565172	0.744186		-0.10755	4.86563	0.129627	0.235627
SNORD88A:snoRNA	-0.34222	-0.130604	0.21539	0.580771		0.0123405	-0.133962	0.0408085	0.140856		-0.346987	-0.103529	0.273091	0.404977
SNORA50A:snoRNA	-0.134666	0.825198	0.215589	0.580771		-0.000153698	0.824791	0.947955	0.97498		-0.149687	0.826701	0.247271	0.379608
hsa-miR-625-5p	-0.0968545	3.80313	0.216447	0.580771		-0.000648145	3.80226	0.708324	0.851501		-0.151881	3.80025	0.111116	0.209485
RNY3:misc_RNA	-0.121833	6.97036	0.216532	0.580771		0.00143278	6.96879	0.512526	0.70907		-0.159219	6.97209	0.207645	0.335614
hsa-miR-939-5p	0.126529	0.971013	0.216706	0.580771		-0.00123203	0.972318	0.597307	0.770666		0.0513996	0.963413	0.671375	0.77651
hsa-miR-548av-5p|hsa-miR-548k	-0.0751222	3.29868	0.21858	0.581637		0.00159518	3.29876	0.232012	0.424225		-0.0194039	3.3038	0.790677	0.875625
hsa-miR-338-5p	0.0711914	6.26231	0.219065	0.581637		-0.00359944	6.26348	0.00486514	0.0361316		-0.00995025	6.25658	0.888409	0.944578
hsa-miR-331-3p	-0.0859941	5.02336	0.219307	0.581637		0.0022024	5.02384	0.15114	0.323675		0.145424	5.02774	0.0771913	0.164558
hsa-miR-3177-3p	0.0898389	3.21738	0.219509	0.581637		-0.00224951	3.21808	0.160474	0.3375		0.200287	3.21119	0.0226155	0.0765997
iMet	-0.0987802	5.16018	0.220909	0.582872		-0.000994397	5.16	0.576471	0.752403		-0.228354	5.15981	0.0220041	0.076444
hsa-miR-4646-3p	-0.155158	0.602037	0.221959	0.582872		0.00127173	0.602328	0.646572	0.803291		0.0878069	0.597658	0.537454	0.66596
MT:Mt_rRNA	0.189967	9.5169	0.222292	0.582872		-0.00304644	9.51867	0.387255	0.600405		0.298547	9.53195	0.140278	0.250153
hsa-miR-941	0.0793485	7.09904	0.222461	0.582872		-0.00213622	7.09973	0.132971	0.297677		-0.0327051	7.0976	0.682645	0.784148
hsa-miR-185-3p	0.0703075	6.02656	0.224271	0.584735		-0.00149644	6.027	0.23592	0.427206		0.115992	6.02831	0.0957677	0.189515
hsa-miR-2355-5p	-0.128689	1.94105	0.224418	0.584735		-0.000201874	1.94264	0.929566	0.967381		-0.0297354	1.95035	0.811299	0.890057
hsa-miR-323a-3p	0.161788	5.99652	0.228654	0.593615		-0.00539419	6.00031	0.062848	0.181814		0.424209	5.98807	0.00926938	0.0457615
hsa-miR-616-5p	0.112964	0.786301	0.229092	0.593615		-0.00192759	0.787042	0.351882	0.562292		0.0397935	0.786137	0.732266	0.821609
hsa-miR-6852-5p	0.0854882	5.05337	0.230731	0.59473		-0.00162395	5.0537	0.29698	0.506487		0.208898	5.05159	0.0124526	0.0529207
hsa-miR-18a-5p	-0.0721452	5.42037	0.230791	0.59473		0.000698765	5.41986	0.599829	0.772641		0.0306853	5.41819	0.668554	0.775159
MT:Mt_tRNA	0.179147	9.76526	0.232334	0.597065		-0.00279878	9.76512	0.407096	0.619896		0.344846	9.78177	0.0639489	0.150228
LINC00513:lncRNA	-0.145382	2.18447	0.233957	0.598451		0.000400043	2.18337	0.88049	0.947379		-0.0720038	2.19177	0.613906	0.728916
hsa-miR-1468-5p	-0.0988539	2.42635	0.234195	0.598451		-0.0022814	2.42672	0.209915	0.401841		-0.0834596	2.41655	0.626374	0.739973
MIR100HG:lncRNA	0.153812	2.77169	0.234787	0.598451		-0.00724192	2.77241	0.00924185	0.0538438		0.120318	2.78835	0.450268	0.579143
hsa-miR-374b-3p	-0.0836719	3.90116	0.237278	0.602562		0.00201246	3.90266	0.188489	0.376977		0.0993272	3.90971	0.231518	0.364011
hsa-miR-424-3p	0.0939066	5.76495	0.237971	0.602562		-0.00148137	5.76541	0.390974	0.604174		-0.113467	5.76634	0.253678	0.385326
hsa-miR-877-5p	0.0823819	4.56958	0.238327	0.602562		-0.00339887	4.57103	0.027719	0.107885		0.145071	4.5738	0.0789275	0.166774
hsa-miR-873-5p	0.203196	1.59725	0.239159	0.60304		-0.0194302	1.60398	4.37752e-07	0.000102653		-0.387025	1.59827	0.0755815	0.162511
hsa-miR-3200-3p	-0.268085	0.204827	0.239894	0.603272		-0.00230102	0.207053	0.649979	0.804328		-0.993658	0.210158	0.000515748	0.0117993
hsa-miR-5189-5p	0.112355	1.91679	0.240611	0.603458		-0.00682003	1.9203	0.00127538	0.01461		0.174737	1.91782	0.124485	0.228061
hsa-miR-135a-3p	0.13581	0.858893	0.243898	0.609498		-0.000815721	0.858599	0.75393	0.872742		0.251036	0.860396	0.0692626	0.156852
PBX1:lncRNA	0.132099	0.686482	0.244319	0.609498		-0.00476605	0.688312	0.0602012	0.178698		0.0868219	0.674739	0.525326	0.652657
hsa-miR-125b-2-3p	-0.148704	3.03551	0.249263	0.620183		0.00160104	3.03369	0.570033	0.746775		-0.203229	3.03519	0.192406	0.319429
hsa-miR-3912-3p	0.0881208	1.73131	0.251497	0.624085		-0.00112104	1.7307	0.513515	0.709392		0.0884325	1.73828	0.341129	0.477637
hsa-miR-323b-3p	0.166723	6.58145	0.253024	0.62528		-0.00610845	6.58596	0.0578007	0.174834		0.332216	6.57656	0.0566219	0.139767
hsa-let-7i-3p	-0.106111	3.3062	0.254122	0.62528		-0.00489032	3.31192	0.0147864	0.0704041		-0.247463	3.30633	0.0240739	0.0800755
hsa-miR-451a	-0.17538	15.0902	0.254507	0.62528		-0.00691218	15.0927	0.0441391	0.147728		-0.83273	15.0928	3.09259e-05	0.00263714
hsa-miR-152-3p	0.0612076	8.84655	0.254846	0.62528		-0.00205881	8.8463	0.0779951	0.21238		0.134069	8.84822	0.0424955	0.115874
hsa-miR-1303	-0.15412	1.4289	0.255827	0.62528		0.000112644	1.42868	0.96871	0.980205		-0.320812	1.42985	0.0529111	0.134852
Thr	-0.0963604	4.45309	0.256072	0.62528		-0.00363923	4.45612	0.0489544	0.156721		-0.233611	4.44663	0.0221634	0.0765275
RN7SL396P:misc_RNA	-0.15825	2.35287	0.257372	0.62528		0.00193157	2.35378	0.528949	0.714919		-0.466219	2.36652	0.00739725	0.0414293
hsa-miR-624-5p	-0.127729	2.24219	0.257396	0.62528		-0.000905624	2.24193	0.718359	0.857279		-0.23004	2.23895	0.0885269	0.181317
LINC00917:lncRNA	-0.151933	0.769966	0.257978	0.62528		-0.00289029	0.77066	0.31628	0.527998		-0.0310452	0.766089	0.847585	0.920179
hsa-miR-503-5p	0.0962125	4.73194	0.258885	0.62572		-0.00173528	4.73207	0.354755	0.565918		-0.133377	4.73891	0.198264	0.325637
hsa-miR-4732-5p	-0.192515	3.28547	0.259494	0.62572		-0.00475645	3.28608	0.210318	0.401841		-0.976069	3.2859	9.6295e-06	0.00225812
XXbac:lncRNA	-0.111116	1.78856	0.261877	0.629849		-0.00382706	1.7879	0.0756891	0.210048		-0.228839	1.79035	0.0614173	0.147716
hsa-miR-548ad-5p|hsa-miR-548ae-5p	-0.07674	3.23834	0.263202	0.631279		0.000964242	3.23791	0.53207	0.718103		-0.0747858	3.23618	0.365257	0.502784
hsa-miR-181b-5p	-0.0652821	7.56061	0.264602	0.631279		-0.000449777	7.56046	0.728674	0.86232		-0.112907	7.5619	0.113114	0.211357
hsa-miR-92b-5p	0.101524	1.4072	0.264768	0.631279		-0.00349261	1.40928	0.0841734	0.224303		-0.0992158	1.39766	0.373745	0.507341
hsa-miR-141-3p	-0.138583	2.76592	0.265302	0.631279		0.000916027	2.76512	0.732466	0.863558		-0.138536	2.76483	0.345743	0.482278
hsa-miR-6503-3p	-0.148518	1.63687	0.266243	0.631279		0.0041579	1.63631	0.153221	0.326087		-0.395282	1.63959	0.0151394	0.0591476
hsa-miR-6852-3p	0.111221	2.42706	0.26651	0.631279		-0.00363257	2.427	0.0986989	0.247539		0.255944	2.423	0.0351665	0.102786
hsa-miR-200a-3p	-0.123142	5.45453	0.270059	0.635503		0.00128992	5.4542	0.592655	0.766154		-0.0113177	5.44591	0.932158	0.961897
hsa-miR-193b-5p	-0.183386	1.57072	0.270357	0.635503		0.000448807	1.56968	0.899431	0.956537		-0.292101	1.57337	0.145472	0.257496
KCNQ1OT1:lncRNA	-0.130779	1.19532	0.270783	0.635503		-0.00350317	1.1972	0.202069	0.3957		-0.351119	1.18851	0.0136919	0.056083
DICER1:lncRNA	0.0985064	0.988443	0.272506	0.635503		-0.00396706	0.989185	0.0437846	0.147728		0.104422	0.981204	0.31972	0.457859
TSIX:lncRNA	-0.144878	1.37516	0.272734	0.635503		-0.00790478	1.38136	0.00484264	0.0361316		-0.493642	1.36914	0.00181363	0.0196706
hsa-miR-514a-3p	0.117842	1.41963	0.272775	0.635503		-0.00614682	1.4179	0.00949517	0.0549782		0.108656	1.41796	0.410427	0.539188
RP5:lncRNA	-0.0852987	4.41862	0.2736	0.635503		-0.00469863	4.42024	0.00493054	0.0361316		-0.232959	4.41183	0.0132254	0.0548914
hsa-miR-320a	0.0479906	12.4008	0.273713	0.635503		-0.0042137	12.4014	1.70406e-05	0.00122955		-0.0552299	12.3933	0.301723	0.434741
hsa-miR-217	-0.223192	0.525134	0.277783	0.641033		-0.0060391	0.527702	0.179339	0.364872		-0.560418	0.524613	0.0267278	0.0861536
SNORD14C:snoRNA	-0.22964	0.241585	0.277796	0.641033		0.00357276	0.238239	0.434589	0.640951		-0.599767	0.252064	0.0202922	0.0724113
hsa-miR-148a-3p	0.0576525	14.1759	0.278146	0.641033		-0.00304485	14.1761	0.0100143	0.0572766		0.0815591	14.1714	0.202694	0.330655
hsa-miR-320d	0.0928917	4.32112	0.27922	0.641933		-0.00752085	4.32694	6.85663e-05	0.0024978		-0.0902714	4.30786	0.383457	0.512992
hsa_piR_001152|gb|DQ571500|Homo_sapiens:2:206734890:206734919:Plus	-0.280148	1.43947	0.280387	0.642723		0.0147566	1.43766	0.00879438	0.0518813		-0.830021	1.49522	0.0102689	0.0481611
hsa-miR-4645-3p	0.0900678	1.76586	0.280935	0.642723		-0.000326479	1.76683	0.862071	0.940259		0.188687	1.76704	0.0565784	0.139767
hsa-miR-605-3p	0.0944976	2.49308	0.283623	0.647296		0.000602968	2.49296	0.754244	0.872742		0.289985	2.49707	0.0049695	0.0345288
hsa-miR-556-3p	-0.0868741	3.50414	0.28849	0.656049		-0.000251304	3.5055	0.887147	0.950958		0.0802816	3.5046	0.403778	0.533442
RN7SL151P:misc_RNA	-0.164909	2.11923	0.289325	0.656049		0.0023243	2.12025	0.495642	0.698067		-0.510715	2.13248	0.00885991	0.0442053
hsa-miR-378e	0.106426	1.21806	0.29017	0.656049		-0.00368481	1.21814	0.101145	0.249761		0.0327697	1.21147	0.787096	0.87269
hsa-miR-548ag	0.0722925	2.6686	0.290256	0.656049		-8.76139e-05	2.66867	0.95271	0.975721		0.139374	2.66689	0.0908854	0.183535
hsa-miR-378c	-0.116956	2.26677	0.291556	0.65663		-0.00256226	3.32155	0.242633	0.436832		-0.324362	3.3325	0.0080196	0.0420245
hsa-miR-128-3p	0.0671416	11.8669	0.291913	0.65663		-0.00226083	11.8673	0.106451	0.258022		0.113225	11.8566	0.148813	0.261889
hsa-miR-380-5p	-0.158953	1.06036	0.293562	0.658759		-0.00200402	1.06191	0.542585	0.724521		0.321148	1.06672	0.0713861	0.157751
hsa-miR-421	-0.0496701	6.39374	0.295663	0.66189		-0.00172759	6.39315	0.0998474	0.24855		-0.0480781	6.3898	0.405085	0.534416
hsa-miR-7-5p	-0.0668805	8.30021	0.297483	0.664379		0.00239547	8.29892	0.0881817	0.232344		-0.188408	8.3003	0.0163268	0.0615043
hsa-mir-30a	0.149553	0.702432	0.299446	0.667174		0.000597599	0.703104	0.856679	0.937649		0.26477	0.701381	0.0980191	0.191945
Ala	-0.12034	8.63578	0.303394	0.674368		-0.00507398	8.63392	0.0418277	0.14267		-0.338965	8.62627	0.020046	0.072258
RNY4P6:misc_RNA	0.0641575	7.71248	0.305992	0.676465		0.000250473	7.71183	0.855462	0.93741		0.103077	7.71788	0.181211	0.305145
RNY3P8:misc_RNA	0.109539	0.905799	0.307054	0.676465		-0.00185518	0.906501	0.566451	0.744186		0.201856	0.907823	0.120311	0.22129
hsa-miR-589-5p	0.0442005	5.01542	0.307227	0.676465		-0.00206613	5.01516	0.0301968	0.114303		0.0578566	5.01407	0.265126	0.397902
hsa-miR-145-3p	-0.105645	6.90205	0.308332	0.676465		-0.00517645	6.89987	0.0208306	0.08951		-0.168571	6.89206	0.181526	0.305145
hsa-miR-1255a	-0.134883	2.86308	0.308529	0.676465		0.00253083	2.86423	0.383576	0.597607		-0.018712	2.88288	0.907715	0.953457
hsa-miR-4470	0.103305	0.856535	0.308664	0.676465		-0.00515491	0.856486	0.022374	0.0936911		0.141534	0.852227	0.243772	0.374849
SCARNA2:lncRNA	-0.275757	-0.510496	0.311691	0.681505		0.0158615	-0.516624	0.00802428	0.0495173		-0.835336	-0.480586	0.0122878	0.0529207
hsa-miR-1249-3p	-0.111855	1.91598	0.313592	0.684068		0.00643213	1.91641	0.00807691	0.0495173		0.0494128	1.92273	0.712126	0.803819
SNORA56:snoRNA	0.077656	1.74888	0.320574	0.696355		0.000149422	1.74916	0.931554	0.967381		0.107827	1.74775	0.239461	0.370889
hsa-miR-548aa|hsa-miR-548ap-3p|hsa-miR-548t-3p	-0.190129	0.448527	0.32071	0.696355		0.00938112	0.443987	0.0245746	0.0997123		0.256535	0.466838	0.224317	0.354821
CACNA2D1:lncRNA	-0.0833526	3.92908	0.324377	0.702139		0.00305005	3.93064	0.104713	0.256452		0.103431	3.94234	0.290134	0.422374
hsa-miR-550a-3-5p|hsa-miR-550a-5p	0.0705963	3.02965	0.326458	0.702139		-0.00395299	3.02984	0.0127202	0.0641482		-0.0912009	3.02855	0.285849	0.417642
hsa-mir-378c	-0.0986838	3.3189	0.326655	0.702139		-0.00171149	2.26763	0.477109	0.683261		-0.294453	2.26231	0.029139	0.0922913
CTB:lncRNA	-0.0965266	2.59317	0.326783	0.702139		-0.0049433	2.5934	0.0192372	0.0849561		-0.282532	2.58834	0.0187838	0.0685571
LINC02263:lncRNA	-0.174875	0.655151	0.327116	0.702139		-0.00485545	0.65114	0.207602	0.40068		-0.28297	0.65644	0.191741	0.318888
hsa-miR-204-3p	0.118192	0.824507	0.332959	0.71305		-0.0066419	0.824007	0.0147479	0.0704041		0.168453	0.81265	0.240893	0.371031
hsa-miR-218-5p	-0.135184	1.99382	0.335266	0.716354		-0.00568592	1.99674	0.055989	0.171067		-0.586272	1.99426	0.00066599	0.0141992
SCARNA2:scaRNA	-0.262486	-0.511426	0.336586	0.717541		0.0157379	-0.51751	0.0085927	0.0514158		-0.834031	-0.481644	0.0126362	0.0533907
NEAT1:lncRNA	-0.0935627	1.20862	0.341144	0.72375		-0.00197761	1.20789	0.366294	0.578914		-0.302288	1.21804	0.0106774	0.0490949
hsa-miR-1254	-0.0924708	1.56462	0.342265	0.72375		0.00321069	1.56511	0.111665	0.267198		0.0818282	1.56468	0.400019	0.529969
hsa-miR-186-5p	-0.0649301	10.4324	0.342653	0.72375		-0.00241978	10.4334	0.10673	0.258022		-0.140483	10.4336	0.0920493	0.185195
hsa-mir-30c-2	-0.201376	1.89296	0.344174	0.72375		0.00595464	1.89654	0.204833	0.398094		0.220541	1.8817	0.35005	0.48644
hsa-miR-3065-5p	-0.10703	1.25985	0.345137	0.72375		0.00500124	1.2632	0.0450913	0.149455		0.230674	1.2738	0.0711246	0.157718
hsa-miR-200b-3p	-0.0724126	5.63442	0.345841	0.72375		0.00301447	5.63412	0.0710695	0.200793		0.012682	5.63226	0.890107	0.944578
hsa_piR_001042|gb|DQ571335|Homo_sapiens:11:93104320:93104349:Minus	-0.228673	0.618123	0.345924	0.72375		-0.000567247	0.615437	0.916314	0.96448		-0.910709	0.644841	0.00263399	0.0229218
RN7SL546P:misc_RNA	0.107798	0.605598	0.346442	0.72375		-0.00492184	0.603561	0.0528862	0.165911		-0.314939	0.612548	0.0254281	0.0830091
hsa-miR-6772-3p	-0.109525	1.26497	0.347426	0.72375		0.0029033	1.26455	0.255323	0.454447		0.0685943	1.25835	0.630258	0.741908
RP13:lncRNA	-0.0914046	1.99943	0.348243	0.72375		-0.00515331	2.00362	0.0138575	0.0676996		-0.316595	1.99213	0.00707049	0.0404397
RNY1:misc_RNA	-0.0704904	11.184	0.351021	0.72375		-0.00090209	11.1832	0.589182	0.763753		-0.248184	11.186	0.00996185	0.0473079
RN7SL128P:misc_RNA	0.0728173	0.780705	0.351025	0.72375		-0.00391502	0.780917	0.0556682	0.171067		-0.0583738	0.779147	0.804289	0.884435
hsa-miR-107	-0.0552831	7.7921	0.353295	0.72375		0.00022277	7.79232	0.865835	0.943267		-0.0317455	7.79573	0.657474	0.766101
SILC1:lncRNA	0.148568	0.839817	0.358586	0.72375		-0.00757633	0.841496	0.0310525	0.115127		-0.252751	0.828394	0.198821	0.325637
LINC02864:lncRNA	-0.08509	1.97781	0.359801	0.72375		-0.00339466	1.97783	0.0950089	0.243493		-0.209033	1.97043	0.0637796	0.150228
hsa-miR-3605-3p	-0.0994338	1.22768	0.360492	0.72375		0.00180902	1.22643	0.45029	0.656763		-0.070788	1.22583	0.592843	0.712595
hsa_piR_001205|gb|DQ571589|Homo_sapiens:11:8662350:8662381:Plus	-0.0731633	2.14336	0.360497	0.72375		-0.00205515	2.14376	0.210774	0.401841		-0.0985943	2.14819	0.264916	0.397902
SNORA63C:snoRNA	-0.0456481	4.32036	0.360573	0.72375		0.00345676	4.32155	0.00173425	0.0187489		0.100752	4.32542	0.0886899	0.181317
GMDS:lncRNA	-0.123621	0.954679	0.360876	0.72375		-0.00482926	0.95171	0.0751584	0.209817		-0.648954	0.958748	2.46107e-05	0.00249495
hsa-miR-3143	-0.0572414	3.58817	0.361585	0.72375		-0.00241625	3.58907	0.0772939	0.211651		-0.171633	3.58494	0.0243976	0.0808657
hsa-miR-425-5p	-0.0397177	9.37076	0.361849	0.72375		0.000659643	9.3705	0.49419	0.698067		-0.0234715	9.37132	0.654823	0.76396
hsa-miR-30c-2-3p	0.0980258	1.07577	0.362878	0.72375		0.000188154	1.07569	0.934379	0.967381		0.0268443	1.05866	0.836862	0.911703
hsa-miR-183-5p	-0.146034	7.04564	0.363282	0.72375		-0.00341696	7.04719	0.341093	0.548791		-0.600556	7.05542	0.0032567	0.0265581
SCARNA9:lncRNA	-0.205612	-0.156593	0.363359	0.72375		0.0109468	-0.153664	0.0246623	0.0997123		-0.558987	-0.133488	0.0436213	0.118257
hsa-miR-26a-1-3p	0.0748041	2.65821	0.363423	0.72375		0.000469432	2.65827	0.916291	0.96448		0.241622	2.65007	0.0115944	0.0522861
hsa-miR-181c-3p	-0.0675553	4.1946	0.363726	0.72375		0.00271501	4.19437	0.0963937	0.244873		0.0612669	4.19165	0.492357	0.622413
hsa-miR-93-5p	-0.0665035	9.63347	0.364408	0.72375		-0.000978898	9.63319	0.54549	0.726788		-0.0360075	9.63684	0.684485	0.784148
hsa-miR-642a-3p	-0.123307	1.76551	0.365615	0.72375		-0.0094194	1.76939	0.00104877	0.0132983		-0.554123	1.75717	0.00106193	0.016066
hsa-miR-766-5p	0.0589247	5.07489	0.367796	0.72375		-0.00136301	5.07541	0.346776	0.556027		0.141409	5.07297	0.0720816	0.158343
hsa-miR-369-5p	0.127041	5.12897	0.369021	0.72375		-0.00127924	5.13086	0.682595	0.831525		0.506599	5.13119	0.00195011	0.0196832
RP1:lncRNA	-0.0797956	3.94471	0.369571	0.72375		-0.00474163	3.94632	0.0131733	0.0647792		-0.25786	3.93667	0.0160105	0.0610481
hsa-miR-548az-5p	0.0607513	1.05941	0.369597	0.72375		-0.00156042	1.06	0.30674	0.519354		0.0517351	1.06328	0.52306	0.651567
hsa-miR-342-5p	-0.073776	5.85899	0.371166	0.72375		0.000844815	5.85928	0.643746	0.802759		-0.258381	5.86498	0.0142893	0.057773
hsa-miR-493-3p	0.12761	6.77779	0.371565	0.72375		0.000632489	6.77899	0.837704	0.931003		0.548612	6.78834	0.000999676	0.0156283
Asp	-0.097155	5.0882	0.371844	0.72375		-0.00329564	5.08737	0.171015	0.353331		-0.314921	5.08805	0.0172696	0.063775
RN7SK:snRNA	-0.131521	0.394032	0.371861	0.72375		0.000628583	0.392918	0.846565	0.933832		-0.482961	0.411316	0.00873081	0.0440296
hsa-miR-96-5p	-0.159222	3.14459	0.373636	0.72375		-0.00747096	3.13828	0.0579672	0.174834		-0.691195	3.15498	0.00186536	0.0196832
hsa-miR-154-5p	0.122034	2.89232	0.37366	0.72375		-0.00204428	2.89482	0.501496	0.702094		0.452882	2.89699	0.00389666	0.029716
hsa-miR-590-3p	-0.0657069	5.05066	0.374011	0.72375		0.00195516	5.04996	0.22804	0.419998		0.110725	5.05479	0.20788	0.335614
hsa-miR-181b-2-3p	-0.0956304	0.986752	0.374178	0.72375		-5.58984e-05	0.985977	0.980007	0.988437		-0.0693595	0.986105	0.586936	0.708553
hsa-miR-1277-5p	-0.0645281	5.65554	0.374641	0.72375		0.00219306	5.65566	0.162236	0.340441		0.125523	5.65618	0.147801	0.260776
LINC02750:lncRNA	-0.161309	0.702384	0.374718	0.72375		-0.0029469	0.701016	0.450912	0.656763		-0.392405	0.696704	0.0735107	0.160407
hsa-miR-4659b-3p	0.0573272	3.8039	0.37514	0.72375		-8.1242e-05	3.80347	0.954917	0.975721		0.139785	3.80302	0.0660164	0.153276
GS1:lncRNA	-0.114082	0.98483	0.376203	0.72375		-0.00570856	0.988262	0.0413282	0.142		-0.244578	0.978339	0.114093	0.212763
SNORD3C:snoRNA	-0.0486703	4.60992	0.377658	0.72375		0.001989	4.61066	0.106518	0.258022		-0.0830419	4.61632	0.217808	0.346865
hsa-miR-196b-5p	-0.0442941	5.34563	0.378554	0.72375		0.00182882	5.34571	0.0971136	0.244873		0.0251643	5.3463	0.678052	0.781342
RNU6:snRNA	-0.108731	2.41826	0.380174	0.72375		-0.00423477	2.41927	0.113062	0.269168		-0.398568	2.41924	0.00885293	0.0442053
hsa-miR-889-3p	0.112161	6.47149	0.380798	0.72375		-0.00219123	6.47314	0.433644	0.640564		0.438086	6.46573	0.0047084	0.0337136
7SK:misc_RNA	-0.128241	0.458406	0.381047	0.72375		0.000592584	0.457428	0.854903	0.93741		-0.489076	0.476225	0.00759664	0.0418864
hsa-miR-548am-3p	0.0601206	1.51661	0.381586	0.72375		-0.000972561	1.51688	0.524541	0.712387		-0.00116097	1.51521	0.989031	0.996467
RNU1:snRNA	-0.0613064	4.97519	0.38319	0.72375		-0.000987878	4.9754	0.523106	0.712387		-0.169072	4.98073	0.0522613	0.133937
hsa-miR-223-3p	-0.0630736	12.5815	0.383357	0.72375		0.00129594	12.5808	0.414151	0.627582		0.0940862	12.5857	0.275118	0.406395
hsa-miR-668-3p	0.148991	0.496182	0.384508	0.72375		-0.00266654	0.496822	0.487777	0.693234		0.44092	0.503421	0.0298	0.0929314
TUSC7:lncRNA	0.170435	0.306639	0.385143	0.72375		-0.00476746	0.308681	0.263993	0.463718		-0.294869	0.301238	0.214613	0.342942
hsa-miR-26b-3p	0.0516141	5.05305	0.385334	0.72375		-0.000678991	5.05349	0.602796	0.774154		0.138901	5.04765	0.0509144	0.131564
hsa-miR-195-3p	0.0812133	2.50199	0.386514	0.72375		-0.00423986	2.50315	0.0387833	0.135237		0.0331704	2.5022	0.765249	0.850479
hsa-let-7f-1-3p	-0.0372606	5.13665	0.386525	0.72375		-0.000318954	5.13667	0.736783	0.866043		-0.0575559	5.13572	0.270118	0.401538
hsa-miR-4659a-3p	0.0601775	2.50614	0.387109	0.72375		-0.00246554	2.50567	0.112377	0.268217		0.00720361	2.50864	0.928915	0.961352
Arg	0.0498061	6.97295	0.387309	0.72375		-0.0013862	6.97297	0.271788	0.473861		-0.00654477	6.97887	0.925286	0.961352
RNU11:lncRNA	-0.10598	2.33163	0.387332	0.72375		-0.00376033	2.33009	0.154806	0.327784		-0.405153	2.33731	0.00778677	0.0418923
hsa-miR-215-5p	-0.11215	7.31085	0.388551	0.72375		0.00239123	7.31021	0.389261	0.602519		-0.150745	7.3099	0.346027	0.482278
RNU11:snRNA	-0.106237	2.36867	0.389029	0.72375		-0.00379671	2.36738	0.153657	0.326087		-0.437607	2.37327	0.0043404	0.0313651
hsa-miR-362-5p	-0.105945	1.35866	0.389076	0.72375		0.00578327	1.35836	0.0309746	0.115127		0.184094	1.36127	0.197563	0.325198
hsa-miR-32-5p	-0.0428958	8.04924	0.39036	0.72375		0.000512453	8.04919	0.641942	0.802759		0.00857314	8.05185	0.888427	0.944578
hsa-miR-552-3p	-0.115566	0.888342	0.390414	0.72375		-0.000480424	0.887188	0.869817	0.945213		0.24109	0.874562	0.127343	0.232199
hsa-miR-16-2-3p	-0.0616251	10.3723	0.390424	0.72375		-0.00294424	10.3732	0.0619802	0.18168		-0.229468	10.3733	0.00742018	0.0414293
hsa-miR-100-5p	-0.103541	8.60509	0.391971	0.725185		-0.00206899	8.60645	0.432106	0.640123		-0.320714	8.60531	0.0303683	0.0936446
SNORD3A:snoRNA	-0.0495303	4.65272	0.399871	0.733286		0.00198242	4.65317	0.131703	0.295544		-0.0975515	4.66113	0.177624	0.300742
hsa-miR-581	0.0700078	1.49303	0.400172	0.733286		0.0016746	1.4936	0.538998	0.724222		0.184709	1.49038	0.0626761	0.14846
Pro	0.085744	8.08371	0.400757	0.733286		0.000103531	8.08416	0.963005	0.97759		-0.187497	8.09713	0.138487	0.247903
hsa-miR-3617-5p	-0.09625	2.41945	0.401801	0.733286		-0.00202905	2.41846	0.424736	0.634399		-0.0609226	2.42201	0.653913	0.763849
hsa-miR-543	0.121294	9.0046	0.402829	0.733286		-0.000518658	9.00453	0.870644	0.945213		0.500112	9.00269	0.00357257	0.0279339
RNY4P37:misc_RNA	-0.0938553	3.68065	0.403224	0.733286		0.00191088	3.67915	0.442538	0.64961		-0.0361077	3.68215	0.796539	0.880039
SNORD3B:snoRNA	-0.0455673	5.58274	0.404455	0.733286		0.0020254	5.58363	0.0968596	0.244873		-0.0761043	5.58875	0.253936	0.385326
SNORD36B:snoRNA	-0.223599	-0.228	0.406283	0.733286		0.0108752	-0.231533	0.0628966	0.181814		-0.261622	-0.193287	0.39421	0.524495
hsa-miR-5193	-0.08206	2.08971	0.406517	0.733286		0.00228215	2.09008	0.291252	0.49853		0.0708201	2.08326	0.543616	0.669176
CCDC26:lncRNA	-0.116569	3.68231	0.407035	0.733286		-0.00577403	3.68203	0.0547933	0.170751		-0.377823	3.66506	0.0305848	0.0936446
hsa-miR-3064-5p	0.0720765	1.38601	0.407426	0.733286		-0.00100092	1.38624	0.60519	0.774445		0.124544	1.38548	0.235574	0.367056
hsa-miR-2277-5p	0.0842253	1.53526	0.40776	0.733286		0.0031302	1.53409	0.164833	0.343585		0.228548	1.53932	0.048801	0.127644
hsa-miR-335-5p	-0.0639591	7.62749	0.407937	0.733286		-0.000563989	7.62701	0.739575	0.868237		0.102891	7.62928	0.273295	0.404977
hsa-miR-126-3p	0.0428967	14.9104	0.40925	0.733286		-0.000529986	14.9102	0.642869	0.802759		0.0861517	14.9112	0.170235	0.290857
hsa-miR-330-5p	-0.046518	3.63014	0.409455	0.733286		0.000829003	3.63027	0.500074	0.70115		0.0112783	3.63033	0.86638	0.932366
hsa-miR-1185-1-3p	0.104152	4.52226	0.409726	0.733286		-0.00249765	4.52398	0.367539	0.578914		0.312479	4.52259	0.0384934	0.108883
hsa-miR-206	0.141768	4.74221	0.411558	0.733286		-0.00977969	4.74588	0.0115083	0.0609874		0.184687	4.72955	0.382192	0.512992
hsa-miR-135a-5p	-0.0751	2.06614	0.411693	0.733286		0.00247961	2.06671	0.220341	0.411809		0.0926889	2.08295	0.389581	0.519072
hsa_piR_015254|gb|DQ590835|Homo_sapiens:3:114834325:114834352:Plus	0.0861784	1.06805	0.412381	0.733286		-0.00411627	1.06925	0.0763283	0.211198		0.215841	1.05827	0.0887257	0.181317
hsa-miR-1246	-0.106318	3.88755	0.412729	0.733286		-0.00344786	3.88866	0.22808	0.419998		-0.387278	3.89242	0.0172448	0.063775
hsa-miR-582-3p	0.122296	1.40239	0.413205	0.733286		-0.00580767	1.40098	0.0772357	0.211651		-0.39412	1.40551	0.0293207	0.0922913
XACT:lncRNA	-0.0842773	3.82554	0.416129	0.733286		-0.00685978	3.82801	0.00210703	0.0214826		-0.310887	3.82566	0.0151498	0.0591476
hsa-miR-432-5p	0.113407	7.5314	0.416135	0.733286		-0.00139083	7.53151	0.645361	0.80285		0.425349	7.53285	0.0104371	0.0484653
hsa-miR-598-3p	0.0456816	5.70877	0.416838	0.733286		-0.00191162	5.70868	0.124552	0.283993		0.128417	5.70244	0.058628	0.142469
hsa-miR-484	-0.0424359	10.6212	0.416929	0.733286		-0.000325157	10.6212	0.777817	0.886504		0.0159648	10.6172	0.799353	0.880967
hsa-miR-339-5p	-0.0580876	8.32505	0.417236	0.733286		0.00318763	8.32443	0.0415358	0.142192		0.147106	8.33026	0.0789421	0.166774
hsa-miR-28-3p	0.0386053	9.91792	0.417851	0.733286		-0.00111363	9.91826	0.283545	0.489807		0.115681	9.91308	0.0410568	0.112936
hsa-miR-378g	-0.0809328	1.24886	0.420182	0.733286		-0.000652046	1.24922	0.879483	0.947379		-0.136727	1.25449	0.251383	0.385289
hsa-miR-5187-5p	0.107523	0.507108	0.421285	0.733286		-0.00317713	0.508803	0.284816	0.491099		0.275361	0.510296	0.0762465	0.162914
RNVU1:snRNA	-0.0566339	4.64037	0.421575	0.733286		-0.000570826	4.64071	0.713435	0.853574		-0.154356	4.64804	0.0751408	0.162511
hsa-miR-146b-3p	-0.0512299	3.72696	0.421653	0.733286		-0.000712249	3.72705	0.610624	0.776134		-0.0461662	3.73674	0.550097	0.674167
hsa-miR-1294	0.068747	2.57236	0.422045	0.733286		-0.00312896	2.57313	0.0980497	0.24657		-0.0646334	2.57046	0.53169	0.65969
hsa_piR_000805|gb|DQ571003|Homo_sapiens:1:212438966:212438997:Plus	0.0906178	3.12892	0.422206	0.733286		-0.00340646	3.13019	0.182144	0.368213		0.0952336	3.14266	0.489585	0.620582
RNU2:snRNA	-0.0925972	7.85359	0.422973	0.733286		-0.00318563	7.85488	0.208144	0.400901		-0.377176	7.85198	0.0099861	0.0473079
SNORA19:snoRNA	-0.0765931	0.80905	0.423711	0.733286		-0.000886405	0.809675	0.671836	0.824845		0.201818	0.801231	0.0662851	0.153443
hsa-miR-101-3p	-0.0611099	12.0936	0.424915	0.733612		-0.00311723	12.0938	0.0649053	0.186181		-0.172558	12.0953	0.0684833	0.155541
RNY1P12:misc_RNA	0.038422	1.98797	0.425572	0.733612		-0.00168596	1.9881	0.115681	0.274706		-0.0168409	1.98817	0.942493	0.969363
hsa-miR-940	0.0777112	2.13037	0.426246	0.733612		-0.0017096	2.13069	0.424533	0.634399		0.112064	2.13869	0.330253	0.469359
SNORA63:snoRNA	-0.0382242	4.39031	0.427479	0.734387		0.00318554	4.39147	0.00281845	0.025667		0.0949914	4.39578	0.0949457	0.188684
hsa-miR-382-3p	0.10828	6.10594	0.429034	0.735711		-0.00328705	6.10695	0.273141	0.474456		0.447107	6.0978	0.00568068	0.0360032
hsa-miR-576-5p	-0.0432332	5.30816	0.431349	0.73833		-0.00126268	5.30793	0.298595	0.508316		-0.0781856	5.30489	0.233998	0.366427
ENSG10010137825.1:snoRNA	0.0820488	0.595797	0.434307	0.739375		-0.00100356	0.595926	0.679523	0.828859		0.111331	0.591845	0.268259	0.400679
SNORD3E:snoRNA	0.0820488	0.595797	0.434307	0.739375		-0.00100356	0.595926	0.679523	0.828859		0.111331	0.591845	0.268259	0.400679
hsa-miR-20b-5p	-0.0842995	6.30512	0.434324	0.739375		-0.00176025	6.30448	0.467558	0.674722		-0.200085	6.30569	0.127487	0.232199
hsa-miR-33a-5p	-0.0820126	3.21819	0.435929	0.740763		0.000147394	3.21884	0.932275	0.967381		0.189875	3.22167	0.0469524	0.124763
SNORD34:snoRNA	-0.224088	-0.248008	0.438199	0.742816		0.0211021	-0.241159	0.000852894	0.0117649		-1.01201	-0.215942	0.00553323	0.0357943
hsa-miR-5006-3p	0.0868256	0.670727	0.439983	0.742816		-0.00249262	0.671891	0.319726	0.527998		0.123132	0.654984	0.359514	0.496649
U3:snoRNA	0.0476751	5.06802	0.440324	0.742816		0.00186801	5.06714	0.172322	0.354469		0.146793	5.06886	0.0488529	0.127644
Cys	-0.0971288	8.56825	0.44063	0.742816		-0.00573139	8.56875	0.0329083	0.119643		-0.379671	8.55304	0.0161431	0.0610574
RNY4P14:misc_RNA	0.0420041	7.78436	0.444321	0.742816		-0.000660755	7.78484	0.588378	0.763753		0.0735592	7.78564	0.290534	0.422374
Phe	-0.100283	9.14958	0.444347	0.742816		-0.00615022	9.15325	0.0286284	0.110965		-0.370105	9.13788	0.0235015	0.0787301
hsa-miR-15b-3p	-0.0527923	7.60006	0.444669	0.742816		-0.00183096	7.60115	0.226716	0.419998		-0.0799647	7.60234	0.331701	0.470046
hsa-miR-3605-5p	-0.101514	1.45032	0.445801	0.742816		-0.00127798	1.45076	0.507114	0.705899		-0.181569	1.44505	0.0844988	0.174198
hsa-miR-193a-5p	-0.0953205	5.68392	0.446618	0.742816		-0.00189927	5.68528	0.479667	0.684821		-0.211416	5.67799	0.169971	0.290857
hsa-miR-3928-3p	0.0509949	2.35092	0.448573	0.742816		-0.00133896	2.35173	0.371999	0.583503		0.0681276	2.34671	0.397977	0.528757
hsa-miR-146a-5p	0.0440898	13.7305	0.449464	0.742816		-0.00223948	13.7306	0.0790499	0.214217		0.132661	13.7294	0.0483867	0.127491
hsa-miR-221-3p	0.046751	12.2948	0.44978	0.742816		-0.00123327	12.2956	0.361436	0.57365		0.165293	12.2937	0.0255753	0.0830091
hsa-miR-199b-5p	-0.0631641	5.14111	0.450527	0.742816		0.00110646	5.14061	0.547708	0.727692		-0.122789	5.15315	0.22928	0.361453
hsa-miR-374c-5p	-0.0536201	2.7258	0.450653	0.742816		0.00301928	2.72661	0.0559633	0.171067		0.137333	2.73202	0.0928033	0.186003
hsa-miR-26a-5p	-0.0423937	16.1031	0.451053	0.742816		0.00292528	16.1032	0.0180557	0.0802665		0.120928	16.1056	0.0619582	0.148149
hsa-miR-4504	-0.108007	0.495414	0.451673	0.742816		-0.0011592	0.496092	0.709899	0.851501		-0.501227	0.488274	0.00491278	0.0343895
hsa-miR-378f	0.0794053	0.872417	0.452135	0.742816		-0.00425202	0.872522	0.0707401	0.200617		-0.240065	0.873623	0.0546346	0.137025
hsa-miR-103a-2-5p	0.104699	0.566077	0.453321	0.742816		-0.000844975	0.566127	0.754909	0.872742		0.264753	0.571286	0.0535874	0.13521
hsa-miR-641	-0.0585326	4.52568	0.45376	0.742816		0.00715575	4.53061	2.70018e-05	0.00146525		0.192119	4.52778	0.0350088	0.102786
CH17:lncRNA	-0.0480098	2.78351	0.453904	0.742816		-0.00119653	2.7834	0.568487	0.745791		-0.174643	2.78305	0.0224926	0.0765997
hsa-miR-330-3p	0.0453944	7.67617	0.454483	0.742816		-0.000137938	7.67647	0.918096	0.96448		0.117163	7.67231	0.105059	0.202352
hsa-miR-4473	0.0567372	1.86042	0.454559	0.742816		-0.00279003	1.85961	0.0936917	0.241436		-0.00925958	1.86455	0.920036	0.961352
hsa-miR-486-3p	0.072823	6.599	0.457867	0.745643		-0.00144709	6.59959	0.519214	0.710982		-0.0814209	6.58948	0.484521	0.616663
hsa-miR-548n	0.0660247	0.951968	0.457879	0.745643		-0.00243665	0.952136	0.220644	0.411809		-0.039854	0.947448	0.959548	0.978322
Tyr	-0.0946546	7.77181	0.460455	0.748048		-0.0051701	7.7718	0.0585036	0.175886		-0.384215	7.75097	0.0165167	0.0617237
hsa_piR_007635|gb|DQ580405|Homo_sapiens:11:46740597:46740623:Minus	-0.204295	-0.134076	0.460951	0.748048		0.00831795	-0.132703	0.173935	0.356134		-0.753927	-0.104893	0.0273628	0.0878982
hsa-miR-1229-3p	-0.0709411	2.05296	0.463845	0.751445		0.00319278	2.05364	0.13738	0.304637		0.191275	2.0482	0.0907741	0.183535
hsa-miR-615-3p	-0.147345	0.888613	0.470112	0.759209		-0.00232413	0.886737	0.600485	0.772641		-0.194836	0.869979	0.441116	0.570731
RN7SL674P:misc_RNA	-0.0902947	2.77152	0.470256	0.759209		0.000417734	2.77119	0.879903	0.947379		-0.379958	2.78454	0.014935	0.0591099
hsa-miR-1306-3p	0.042948	2.78546	0.473186	0.762627		-0.00221735	2.78584	0.092249	0.239985		0.135327	2.78371	0.0540529	0.135929
hsa-miR-224-5p	-0.0846207	9.18941	0.477228	0.767204		-0.000638308	9.18976	0.809784	0.910764		0.344737	9.17887	0.0140622	0.0573493
hsa-miR-671-3p	0.0649087	5.37038	0.478732	0.767204		0.00035006	5.37103	0.861288	0.940259		0.182215	5.36188	0.106975	0.203949
NUTM2B:lncRNA	-0.07979	0.856122	0.480507	0.767204		-0.00385502	0.85557	0.116554	0.276081		-0.333787	0.854053	0.0141304	0.0573779
hsa-miR-6511b-3p	-0.0759892	1.02546	0.480555	0.767204		-0.000143284	1.02516	0.954023	0.975721		0.0707907	1.01693	0.572636	0.697575
hsa-miR-98-5p	-0.0380169	10.1698	0.480904	0.767204		0.00297036	10.1704	0.0125328	0.0641482		0.113198	10.1715	0.0754154	0.162511
SNORD12C:snoRNA	-0.222417	0.55848	0.481577	0.767204		0.0302384	0.561254	1.59862e-05	0.00122955		-0.969053	0.642371	0.0103488	0.0482945
hsa-miR-6819-3p	-0.077719	0.819113	0.482322	0.767204		-7.05796e-06	0.81977	0.999868	0.999868		-0.00447198	0.823425	0.97237	0.984971
hsa-miR-491-5p	0.0659058	1.3049	0.482632	0.767204		-0.000514618	1.30438	0.802797	0.908095		0.337894	1.30901	0.00189455	0.0196832
Sup	-0.0942131	2.58859	0.483388	0.767204		-0.00657489	2.592	0.0212988	0.0908105		-0.381619	2.57342	0.0194014	0.0705368
hsa-miR-5695	-0.113109	0.657445	0.484742	0.768054		-0.00238161	0.65884	0.502735	0.70278		-0.687732	0.662125	0.000674323	0.0141992
hsa-miR-1197	0.0973478	2.3595	0.486076	0.768869		-0.00257369	2.36022	0.400952	0.611534		0.433568	2.35813	0.00783983	0.0418923
hsa-miR-130b-5p	0.0907189	6.77232	0.488464	0.771346		-0.00272556	6.77227	0.339622	0.547363		0.171037	6.76153	0.298338	0.431189
hsa-miR-30b-3p	0.0439183	3.12489	0.49075	0.772762		-0.00109985	3.12504	0.432663	0.640123		0.131137	3.12338	0.0838918	0.17371
hsa-miR-125a-3p	0.0585452	2.82623	0.491233	0.772762		-0.00382463	2.82766	0.0104184	0.0581694		-0.0130883	2.82229	0.874426	0.93745
hsa-miR-550a-3-5p	0.053067	2.58653	0.492251	0.772762		-0.0032912	2.58724	0.0533552	0.166824		-0.155995	2.58631	0.0922027	0.185195
hsa-miR-6515-3p	-0.0758761	1.0819	0.492679	0.772762		0.000244629	1.08202	0.920601	0.965283		0.182601	1.0733	0.147903	0.260776
hsa-miR-4755-5p	0.0691859	0.7922	0.49348	0.772762		-0.00560574	0.796105	0.0131907	0.0647792		0.0130062	0.776154	0.913789	0.957939
hsa_piR_018165|gb|DQ595023|Homo_sapiens:14:102873935:102873963:Plus	-0.0665171	0.934651	0.495174	0.774122		-0.00174901	0.9349	0.410963	0.62477		-0.216701	0.938197	0.0640921	0.150228
hsa-miR-361-3p	0.0295551	8.95649	0.497201	0.774983		-0.00147773	8.95718	0.124333	0.283993		0.0405742	8.95583	0.441859	0.570731
hsa-miR-28-5p	-0.0428677	8.67225	0.498102	0.774983		0.00140106	8.67216	0.314693	0.527998		0.0941028	8.67464	0.205199	0.333005
hsa-miR-140-5p	-0.0389788	8.04856	0.498458	0.774983		0.000518822	8.04865	0.678819	0.828859		0.109533	8.05131	0.117245	0.217344
RN7SL5P:misc_RNA	-0.0821484	3.0719	0.500595	0.774983		0.000636358	3.07149	0.814087	0.913131		-0.348292	3.0873	0.0225026	0.0765997
hsa-miR-582-5p	-0.145883	0.11333	0.501188	0.774983		-1.84171e-05	0.108894	0.995186	0.997313		-0.462432	0.125064	0.0760052	0.162769
Met	0.0434027	5.25289	0.501246	0.774983		-0.00350445	5.25309	0.0112953	0.0601987		-0.0300065	5.25375	0.69823	0.793484
SNORD56:snoRNA	-0.194568	-0.0862717	0.502299	0.774983		0.00965434	-0.095868	0.134338	0.2986		-0.977545	-0.0612122	0.00790505	0.0418923
RP11:TEC	-0.06498	5.27475	0.503388	0.774983		-0.0052773	5.27602	0.0112252	0.0601684		-0.32534	5.26473	0.00642585	0.0379085
hsa-miR-296-3p	0.0772963	0.721773	0.503593	0.774983		-0.00690882	0.723651	0.00806467	0.0495173		0.0519367	0.711854	0.708531	0.801691
SeC	0.0654189	4.36679	0.504247	0.774983		-0.00406226	4.36793	0.0629953	0.181814		-0.105381	4.37555	0.386643	0.515891
hsa-miR-19a-3p	-0.0351974	7.69208	0.504813	0.774983		-0.00036827	7.69235	0.751999	0.872742		-0.00894847	7.69205	0.890894	0.944578
hsa-miR-4701-5p	-0.0939915	0.532983	0.506355	0.77516		0.00481107	0.53195	0.123188	0.283907		0.178533	0.533373	0.266691	0.399611
hsa-miR-99b-5p	0.0472906	9.74055	0.506581	0.77516		-0.000753393	9.73997	0.62864	0.791496		0.0859213	9.74226	0.333846	0.472279
hsa-miR-106a-5p	-0.0444963	8.53553	0.509399	0.778203		-0.000371138	8.53577	0.803937	0.908095		0.0313806	8.53576	0.69874	0.793484
hsa-miR-3124-5p	0.0570807	0.967236	0.51436	0.781814		-0.00505909	0.967508	0.00974903	0.0561018		0.18761	0.963065	0.0693962	0.156852
hsa-miR-4662a-5p	-0.0537687	3.29133	0.515023	0.781814		0.00137599	3.29119	0.44453	0.651515		0.115736	3.28481	0.225335	0.355832
hsa-miR-23c	-0.0695145	0.599791	0.515097	0.781814		0.00132661	0.600546	0.56647	0.744186		0.0566925	0.606716	0.649321	0.75943
hsa-miR-6721-5p	0.0593785	1.80025	0.515824	0.781814		0.00635644	1.80243	0.00175896	0.0187489		0.224289	1.80796	0.0412853	0.113233
hsa-miR-4429	0.0414843	2.76847	0.51593	0.781814		-0.00481412	2.77093	0.00071309	0.0106618		-0.0460336	2.75983	0.625485	0.739854
hsa-miR-3174	0.0675176	1.16206	0.517826	0.783421		-0.00106624	1.1617	0.585109	0.762267		0.169989	1.15353	0.106195	0.203287
hsa-miR-499a-5p	-0.0585756	4.80363	0.51921	0.78425		-0.00430667	4.8037	0.0305864	0.114303		-0.0896002	4.8	0.419273	0.548505
hsa_piR_014620|gb|DQ590013|Homo_sapiens:5:93930930:93930956:Minus	0.0870728	2.34605	0.521143	0.785211		-0.00126445	2.34632	0.678291	0.828859		-0.0109778	2.34626	0.946983	0.971849
hsa-miR-654-3p	0.0841258	8.12416	0.521521	0.785211		-0.00160435	8.12607	0.576735	0.752403		0.412513	8.12119	0.00870812	0.0440296
hsa-miR-335-3p	-0.056484	8.49438	0.522659	0.785664		0.000210531	8.49436	0.913684	0.96448		0.0807	8.48669	0.45105	0.579143
LIMD1:lncRNA	0.0624813	0.968868	0.52378	0.785753		-0.0021845	0.969811	0.517657	0.710982		-0.100385	0.95977	0.498232	0.628993
LINC02588:lncRNA	-0.105954	1.12057	0.524394	0.785753		-0.00562347	1.12494	0.12115	0.281877		-0.400447	1.08685	0.0449628	0.121134
hsa-miR-6741-3p	0.0663477	2.19796	0.532585	0.796754		-0.001698	2.19637	0.467015	0.674722		0.209529	2.19004	0.100059	0.195532
hsa-miR-26a-2-3p	-0.0387413	2.54847	0.540814	0.805327		-0.000684027	2.54888	0.861027	0.940259		0.00620493	2.55014	0.935588	0.964376
hsa-miR-1260a	-0.0737501	1.0203	0.541152	0.805327		0.00309837	1.02118	0.253278	0.451664		0.277467	1.01732	0.0408935	0.112818
hsa-miR-497-5p	0.0539973	2.22123	0.541288	0.805327		1.81585e-05	2.22064	0.991779	0.994961		0.239076	2.21739	0.0208486	0.0739388
hsa-miR-195-5p	0.0459918	4.02951	0.541887	0.805327		-0.00239428	4.03047	0.145831	0.314461		0.0857702	4.02831	0.352101	0.487125
RNY3P2:misc_RNA	0.072175	1.40676	0.542609	0.805327		-0.000316059	1.40738	0.905694	0.962108		0.193966	1.4136	0.182715	0.306596
hsa-miR-181a-3p	-0.0410604	4.50291	0.544296	0.806556		0.000962853	4.50286	0.520789	0.712099		-0.0902701	4.50981	0.290107	0.422374
hsa-miR-744-5p	0.0371857	10.1429	0.545846	0.807577		-0.000105031	10.1433	0.937855	0.967776		0.157137	10.1395	0.0304981	0.0936446
SNORA33:snoRNA	-0.0874107	0.756484	0.54732	0.808483		0.00196846	0.75615	0.424074	0.634399		0.0516696	0.75975	0.694454	0.792455
hsa-miR-616-3p	0.0542359	0.654366	0.548855	0.809474		-0.00480975	0.655529	0.0645234	0.185653		0.092906	0.639474	0.399297	0.52976
hsa-miR-412-5p	0.12292	1.10773	0.55795	0.817821		-0.00709631	1.11042	0.119935	0.280546		0.688154	1.08564	0.00361245	0.0279339
hsa-miR-3127-3p	-0.0590154	1.01054	0.559654	0.817821		-0.00245597	1.01077	0.374707	0.586251		0.0102007	1.00123	0.930002	0.961352
hsa-miR-152-5p	0.0619983	0.6268	0.560362	0.817821		0.00235766	0.6271	0.318905	0.527998		0.188871	0.625571	0.13377	0.240838
hsa-miR-450a-5p	-0.0504755	5.23856	0.560703	0.817821		0.000272366	5.23877	0.884058	0.949881		-0.103561	5.24218	0.328848	0.468072
hsa-miR-181b-3p	-0.071239	0.982137	0.562158	0.817821		0.00191413	0.981653	0.477613	0.683261		0.0637739	0.98447	0.676465	0.780912
hsa-miR-487a-5p	0.0950379	2.84777	0.562377	0.817821		-0.00126768	2.84939	0.726544	0.86232		0.462385	2.8447	0.0158886	0.0610481
SNORA79:snoRNA	0.0548835	0.784331	0.562441	0.817821		-0.00425728	0.784382	0.0448356	0.149134		0.00496166	0.780429	0.963181	0.98096
hsa-miR-24-3p	0.0257071	12.6542	0.56313	0.817821		-0.00200336	12.6547	0.0408451	0.140856		0.115892	12.6506	0.0324909	0.0976809
hsa-miR-339-3p	0.0276001	6.25112	0.563598	0.817821		-0.00300368	6.25199	0.00430439	0.0348062		0.0149259	6.25079	0.798865	0.880967
hsa-miR-548aa|hsa-miR-548t-3p	-0.0632197	1.30825	0.564037	0.817821		0.00220544	1.30792	0.317508	0.527998		0.127134	1.3141	0.279645	0.410769
hsa_piR_020009|gb|DQ597484|Homo_sapiens:7:145325417:145325443:Plus	0.0900187	4.77799	0.564446	0.817821		0.000900879	4.77983	0.794128	0.900716		0.35736	4.78716	0.0700368	0.157164
hsa-miR-154-3p	-0.0951761	1.07627	0.564977	0.817821		0.00541105	1.07657	0.138678	0.304637		0.43057	1.08279	0.0197747	0.0716164
hsa-miR-548u	0.0442131	1.43969	0.565966	0.817991		-0.00575707	1.43989	0.000667553	0.010613		0.0457342	1.43442	0.624478	0.739596
hsa-miR-338-3p	-0.0517064	1.64984	0.568061	0.819756		0.000954445	1.64941	0.632763	0.795192		-0.0378627	1.64985	0.923371	0.961352
hsa-miR-628-3p	0.032996	6.43878	0.570251	0.821135		-0.000825012	6.43919	0.524797	0.712387		0.119898	6.43744	0.0805906	0.169493
hsa-miR-539-5p	-0.0837649	1.11824	0.570768	0.821135		0.00224281	1.11783	0.483352	0.688186		0.374003	1.13213	0.0221914	0.0765275
hsa-let-7e-5p	-0.0416816	8.61437	0.572341	0.821756		0.00449887	8.62044	0.00526099	0.0365541		0.157461	8.62536	0.0838269	0.17371
hsa-miR-331-5p	0.0295272	3.20991	0.572951	0.821756		-0.00400148	3.21188	0.000516822	0.0092062		-0.000695033	3.20666	0.991295	0.996702
CTC:lncRNA	-0.0479398	3.59086	0.574412	0.822593		-0.00469676	3.59344	0.011084	0.0601684		-0.218401	3.58347	0.034775	0.102575
hsa-miR-7976	-0.0485697	3.16602	0.576929	0.824938		-0.00305547	3.16727	0.110783	0.265766		-0.247357	3.15795	0.0161367	0.0610574
hsa-miR-574-3p	0.0320594	6.21039	0.579317	0.827092		-0.000779636	6.21096	0.541213	0.724222		0.0547571	6.20718	0.438208	0.569932
hsa-miR-6514-5p	0.0501434	0.999487	0.581816	0.829397		-0.00218333	1.00034	0.286737	0.493503		-0.0236268	0.999911	0.828715	0.90493
hsa-miR-502-3p	-0.0524271	4.99967	0.583887	0.831087		-0.0050323	5.00076	0.0155678	0.0722902		-0.293538	4.99989	0.0117507	0.0523328
hsa-miR-1285-3p	-0.0795187	0.88352	0.587486	0.834942		-0.00740213	0.881115	0.0234928	0.0974982		-0.486458	0.889057	0.00658962	0.0386317
hsa-miR-30e-5p	-0.0323071	11.7801	0.589629	0.835741		-0.00170167	11.7813	0.194755	0.383781		-0.0187803	11.7797	0.800196	0.880967
hsa-miR-146a-3p	0.141453	3.43842	0.590582	0.835741		-0.00723494	3.45084	0.199586	0.391655		0.355052	3.40479	0.262031	0.395152
hsa-miR-1307-5p	0.0385706	4.62846	0.590721	0.835741		-0.00197173	4.62849	0.205688	0.398094		-0.0125372	4.63206	0.888736	0.944578
hsa-miR-17-5p	-0.0338066	9.19879	0.593991	0.837552		-0.000216908	9.1987	0.877445	0.947379		0.0461082	9.20062	0.549926	0.674167
hsa-miR-340-5p	-0.0340382	11.2908	0.594006	0.837552		-0.000123976	11.2904	0.92977	0.967381		0.114123	11.2934	0.145493	0.257496
hsa-miR-6843-3p	0.049529	2.08503	0.59468	0.837552		0.000402938	2.085	0.843711	0.932626		0.18479	2.08628	0.0963051	0.190177
hsa-miR-548j-5p	-0.0527941	2.66728	0.596364	0.838665		0.00356844	2.66841	0.101182	0.249761		0.225106	2.68108	0.0486611	0.127644
hsa-miR-652-3p	-0.0350608	8.05972	0.597476	0.838971		-6.94011e-05	8.05978	0.962297	0.97759		0.0593951	8.0645	0.446741	0.575608
SCARNA8:scaRNA	-0.0351324	2.51189	0.602715	0.844417		0.00412204	2.51075	0.00532293	0.0367126		0.137761	2.51669	0.0775419	0.16493
SCARNA6:scaRNA	0.0794495	0.724462	0.605412	0.844417		0.00218522	0.725556	0.51795	0.710982		0.0967754	0.743748	0.594082	0.712595
hsa-miR-25-3p	-0.0305803	12.3027	0.605533	0.844417		-0.00310378	12.3049	0.017176	0.0776987		-0.14517	12.2996	0.0403219	0.111982
hsa-miR-610	-0.0555895	0.910382	0.605726	0.844417		-0.00434671	0.91081	0.0424323	0.144083		-0.169959	0.902622	0.161318	0.280736
hsa-miR-4732-3p	-0.0953438	1.78011	0.607768	0.844417		-0.00898439	1.78784	0.0250439	0.10039		-0.745161	1.77452	0.00168808	0.0196615
hsa-miR-363-3p	-0.0447874	9.99292	0.60862	0.844417		-0.00295123	9.99364	0.127594	0.2877		-0.25971	9.99689	0.015838	0.0610481
CTD:TEC	0.0468802	1.98893	0.609437	0.844417		-0.00336961	1.9899	0.119843	0.280546		-0.0888165	1.98969	0.481498	0.613648
hsa-miR-136-3p	0.0645335	5.44258	0.610143	0.844417		-0.00218717	5.44354	0.425931	0.635172		0.363663	5.43905	0.0175606	0.0645953
LINC01951:lncRNA	-0.0739158	1.35551	0.61096	0.844417		-0.00666734	1.36143	0.033065	0.119749		-0.484934	1.34533	0.00505118	0.0348383
hsa-miR-21-5p	0.0210194	15.5507	0.611101	0.844417		-0.000804112	15.5509	0.375001	0.586251		0.0936261	15.5525	0.0634228	0.14985
hsa-miR-1271-5p	-0.0321345	4.22494	0.611257	0.844417		-0.00185495	4.22552	0.17427	0.356134		0.0805236	4.22525	0.282239	0.413657
AC079154.1:lncRNA	-0.0915536	0.684916	0.612359	0.844696		-0.00391807	0.681941	0.311431	0.524457		-0.331384	0.670983	0.142463	0.253087
hsa-miR-130a-3p	-0.0285118	5.6651	0.615581	0.847525		-0.00258223	5.66572	0.0376106	0.132627		-0.00283292	5.65977	0.966801	0.98186
hsa-miR-10b-5p	0.0643981	10.734	0.616217	0.847525		-0.00857722	10.7343	0.00210656	0.0214826		-0.202302	10.7215	0.208445	0.335947
hsa-miR-34c-5p	0.081631	0.897991	0.619265	0.850453		-0.00507734	0.901702	0.168704	0.350098		-0.0434946	0.892713	0.823373	0.901194
SCARNA3:scaRNA	0.0289427	7.32971	0.62016	0.850453		-0.000631921	7.3298	0.623916	0.788725		0.14521	7.327	0.036646	0.105441
hsa-miR-99b-3p	0.0420602	5.54003	0.621312	0.85079		-0.00149645	5.53985	0.422026	0.633376		0.137665	5.54197	0.191109	0.318888
hsa-miR-320b	0.0271977	8.27322	0.623682	0.85279		-0.00487765	8.27559	7.17829e-05	0.0024978		-0.129356	8.2671	0.051985	0.133894
hsa-miR-486-5p	-0.0495979	12.8254	0.627526	0.855563		-0.00553846	12.8272	0.0147771	0.0704041		-0.350778	12.822	0.00562015	0.0360032
ZFP28:lncRNA	-0.0705744	1.18096	0.628257	0.855563		-0.00419176	1.18184	0.185474	0.37174		-0.432811	1.17734	0.0164856	0.0617237
hsa-miR-454-5p	0.0254273	4.46862	0.628864	0.855563		-0.00243922	4.46832	0.0367201	0.130964		0.0474089	4.46349	0.451337	0.579143
hsa-miR-299-3p	-0.0736194	0.989379	0.629358	0.855563		-0.00178626	0.989282	0.589507	0.763753		0.31211	0.985548	0.0814577	0.170552
hsa-miR-376a-3p	0.0645086	3.74896	0.632164	0.858133		-0.000307999	3.74909	0.91706	0.96448		0.411969	3.74652	0.00826609	0.0428375
hsa-miR-656-3p	0.0622025	5.73673	0.633909	0.858431		-0.0027709	5.73778	0.333019	0.542661		0.419959	5.73768	0.00640139	0.0379085
hsa-miR-23b-5p	0.0355996	2.88617	0.634214	0.858431		-0.00190246	2.88646	0.247252	0.444237		0.00695218	2.87891	0.939212	0.967048
hsa-miR-5189-3p	0.0746082	1.54887	0.637565	0.858891		-0.00432083	1.55132	0.222396	0.413084		0.180096	1.52972	0.334321	0.472279
hsa-miR-1296-5p	-0.0445412	2.90107	0.637571	0.858891		0.000771726	2.90068	0.708826	0.851501		0.0548585	2.90031	0.615425	0.729796
hsa-miR-6747-3p	-0.0458732	1.86798	0.6376	0.858891		0.000702241	1.86784	0.742853	0.870052		-0.011274	1.85718	0.92467	0.961352
hsa-miR-125a-5p	-0.0416229	9.93433	0.638217	0.858891		-2.67196e-05	9.93418	0.989034	0.99469		0.00971348	9.93483	0.930399	0.961352
hsa-miR-92a-3p	-0.0260519	13.1565	0.639166	0.858936		-0.00262557	13.1561	0.0320201	0.117324		-0.121316	13.1493	0.070551	0.157473
Ile	-0.0744189	8.31745	0.642325	0.861291		-0.00380392	8.31985	0.266927	0.467122		-0.456518	8.29573	0.0223101	0.0765997
hsa-miR-450b-5p	0.0399409	5.0658	0.64351	0.861291		-0.00346277	5.06719	0.0598397	0.178189		-0.102376	5.06512	0.338147	0.476966
hsa-miR-127-5p	0.0584619	2.73165	0.644138	0.861291		-0.00164128	2.73209	0.554289	0.732908		0.297346	2.73781	0.0525588	0.134333
Trp	0.0249421	3.487	0.645422	0.861291		-0.00119493	3.48668	0.319526	0.527998		0.0718507	3.4858	0.254688	0.385326
hsa-miR-376c-3p	-0.0625637	4.02884	0.64645	0.861291		0.00132966	4.02821	0.654452	0.808782		0.29697	4.02776	0.0671212	0.15412
hsa-miR-3158-3p	-0.0570449	3.87601	0.650394	0.861291		-0.00554411	3.87784	0.0463328	0.151429		-0.519223	3.87891	0.000864187	0.0147383
RN7SL1:misc_RNA	0.0514325	4.427	0.650893	0.861291		-0.00364477	4.42812	0.151881	0.324521		-0.108648	4.44651	0.442347	0.570731
hsa-miR-199a-3p|hsa-miR-199b-3p	0.0316999	12.6468	0.651654	0.861291		-0.000436628	12.6469	0.773503	0.882659		0.179463	12.6438	0.0298213	0.0929314
SCARNA5:scaRNA	0.0577595	0.903456	0.651749	0.861291		0.00371761	0.901422	0.18998	0.377545		-0.0528646	0.912249	0.731099	0.821282
Und	-0.0636632	3.15494	0.652817	0.861291		0.00502617	3.15221	0.100747	0.249761		-0.353079	3.15448	0.0421184	0.115181
TMEM161B:lncRNA	0.0493235	1.16047	0.653091	0.861291		-0.0052044	1.16226	0.00399173	0.0328442		-0.135297	1.15622	0.18014	0.304453
LINC00992:lncRNA	-0.0757214	0.730637	0.653969	0.861291		-0.00652468	0.731848	0.0716884	0.201328		-0.255281	0.715039	0.196461	0.324437
hsa-miR-574-5p	0.0465401	1.81218	0.654639	0.861291		-0.000531415	1.81182	0.81973	0.916456		0.196415	1.813	0.109913	0.20786
hsa-miR-758-3p	-0.0593451	3.55802	0.654817	0.861291		0.002223	3.55799	0.436341	0.642525		0.287578	3.56967	0.0643832	0.150228
hsa-miR-301b-3p	0.0378127	2.53055	0.655025	0.861291		0.00121271	2.53017	0.510593	0.708485		0.198372	2.53143	0.0428376	0.116469
hsa-miR-425-3p	0.0331317	7.85068	0.656359	0.861291		-3.25046e-05	7.85059	0.984224	0.991624		0.169122	7.8534	0.0480771	0.127032
VTRNA2:vault_RNA	0.0348584	3.69068	0.657721	0.861291		-0.00379675	3.69232	0.0298835	0.114303		-0.104977	3.6871	0.274415	0.405996
hsa-miR-222-3p	-0.0287456	11.0288	0.659224	0.861291		0.00183432	11.0288	0.196463	0.386335		0.0438077	11.0294	0.584455	0.707379
SNORD62B:snoRNA	-0.113048	-0.544163	0.659586	0.861291		0.00834365	-0.543837	0.138506	0.304637		-0.415001	-0.522533	0.173572	0.295482
SNORD62A:snoRNA	-0.113044	-0.544162	0.659597	0.861291		0.00834359	-0.543838	0.138509	0.304637		-0.415016	-0.522518	0.17356	0.295482
hsa-miR-1180-3p	-0.0602703	4.11452	0.660201	0.861291		-0.00844972	4.11808	0.00445128	0.0352024		-0.610431	4.11311	0.000357738	0.0104891
hsa-miR-1260b	0.0446837	3.69062	0.662219	0.862725		-0.000191602	3.69055	0.931753	0.967381		0.348389	3.69486	0.00290671	0.0247863
hsa-miR-2115-3p	-0.0777943	0.51876	0.663591	0.863313		-0.00439701	0.517474	0.262448	0.462244		-0.460025	0.520403	0.0386546	0.108883
hsa-miR-32-3p	-0.0295606	3.02684	0.66461	0.863441		0.00264607	3.02698	0.0792467	0.214217		0.0776589	3.02905	0.339006	0.477459
SNORD45A:snoRNA	-0.114923	0.338237	0.666934	0.865017		0.00297652	0.336763	0.604944	0.774445		-0.625177	0.372768	0.0554507	0.138701
hsa-miR-202-5p	-0.0753616	0.570427	0.667668	0.865017		0.0057862	0.574207	0.130641	0.293864		0.141793	0.580674	0.469973	0.600592
hsa-miR-3173-5p	0.046554	1.42214	0.670546	0.865555		-0.00443033	1.42284	0.0515998	0.162965		0.0417342	1.41064	0.738032	0.826275
RNY5:lncRNA	-0.0265712	12.8576	0.670751	0.865555		0.000535454	12.8575	0.701081	0.847441		0.00209754	12.861	0.978372	0.989848
SNORD14D:snoRNA	-0.115544	0.167956	0.670851	0.865555		0.0245007	0.158066	7.69545e-05	0.00257798		-0.434234	0.194579	0.208863	0.336044
hsa-miR-9-3p	0.0303212	3.61292	0.672401	0.865962		-0.00381086	3.61405	0.0158591	0.0732798		0.000184648	3.6096	0.998317	0.999233
hsa_piR_016659|gb|DQ592932|Homo_sapiens:14:22388242:22388267:Plus	0.0529549	8.66481	0.673013	0.865962		-0.00024327	8.66453	0.930708	0.967381		0.113537	8.66464	0.479618	0.612084
hsa-miR-423-3p	-0.0198739	12.0502	0.675759	0.868304		0.00194508	12.0505	0.0628522	0.181814		0.0547805	12.0491	0.341442	0.477637
RNY4P25:misc_RNA	0.0441223	7.44689	0.679453	0.871857		0.000584376	7.44676	0.805475	0.908095		0.121027	7.45108	0.367479	0.502784
hsa-miR-494-3p	-0.0576242	6.88626	0.680459	0.871954		0.00287442	6.88543	0.345249	0.554526		0.402863	6.88833	0.0145921	0.0587442
hsa-miR-379-5p	0.052628	7.76426	0.686818	0.875404		0.0014665	7.76545	0.607765	0.77564		0.48361	7.77031	0.00178083	0.0196706
hsa-miR-27b-5p	-0.0230337	4.30451	0.688663	0.875404		-0.0001255	4.30452	0.921032	0.965283		0.108811	4.30232	0.118424	0.218665
RENO1:lncRNA	-0.0491329	2.6042	0.688734	0.875404		-0.00573887	2.60586	0.0302632	0.114303		-0.307264	2.58656	0.0353823	0.103021
hsa-miR-1301-3p	0.0245381	7.92846	0.691462	0.875404		-0.000816317	7.92884	0.546253	0.726788		0.103616	7.92637	0.161663	0.280815
RNU12:snRNA	-0.0216258	4.79597	0.692921	0.875404		-0.00349143	4.79613	0.00361256	0.0308053		-0.186421	4.79496	0.00528767	0.0354288
hsa-miR-504-5p	0.039224	1.78741	0.692925	0.875404		0.000375589	1.78752	0.85005	0.935716		0.0453563	1.79378	0.665205	0.77223
Vault:misc_RNA	0.0305705	3.69839	0.693377	0.875404		-0.00382006	3.70007	0.0265694	0.105156		-0.105701	3.69472	0.26353	0.396775
hsa-miR-328-3p	0.0364007	8.84517	0.693475	0.875404		-0.00246867	8.84553	0.221612	0.412445		0.0663333	8.8376	0.566778	0.691336
FLJ46284:lncRNA	-0.043864	2.98219	0.694755	0.875404		0.00038734	2.98182	0.877183	0.947379		0.0532649	2.97421	0.684108	0.784148
LINC02003:lncRNA	-0.0593072	4.48514	0.694822	0.875404		-0.00684229	4.48535	0.0318659	0.117217		-0.386809	4.4717	0.0371154	0.106466
FAM218A:lncRNA	-0.0587545	2.77404	0.694963	0.875404		-0.00820291	2.77446	0.0107564	0.0590031		-0.331371	2.76218	0.0753942	0.162511
hsa-miR-410-3p	0.0527711	5.83677	0.69504	0.875404		-0.00303447	5.83879	0.299293	0.508581		0.346058	5.82984	0.0297203	0.0929314
hsa-miR-20a-5p	-0.0257222	10.3802	0.695816	0.875404		-0.00123099	10.3799	0.396643	0.607927		0.0285206	10.3802	0.722613	0.813698
hsa-miR-409-5p	0.0505385	4.6643	0.697523	0.875404		0.000295208	4.66439	0.917471	0.96448		0.425176	4.67194	0.00523386	0.0354288
hsa-miR-29c-5p	-0.0197599	3.56	0.698594	0.875404		0.000591018	3.55991	0.610647	0.776134		0.0230484	3.56106	0.706486	0.800342
hsa-miR-375	-0.0575667	7.07387	0.698802	0.875404		-0.00130539	7.0748	0.688839	0.835927		-0.000291264	7.04669	0.998666	0.999233
hsa-miR-1255b-5p	-0.0486886	2.394	0.700007	0.875404		-0.00270443	2.39404	0.331905	0.542382		-0.467647	2.39993	0.00296641	0.0248317
LA16c:lncRNA	0.0465836	2.06425	0.700017	0.875404		-0.00836676	2.06539	0.00182555	0.0192401		-0.125508	2.0727	0.410003	0.539188
TRBV11:lncRNA	-0.0628584	6.80316	0.700883	0.875404		0.00101601	6.80259	0.771749	0.882659		0.17567	6.79922	0.378375	0.509936
U2:snRNA	-0.0442329	7.78858	0.705369	0.879835		-0.00503294	7.7893	0.050139	0.159967		-0.368783	7.7861	0.0131617	0.0548699
hsa-miR-7706	0.0251	3.19595	0.707051	0.880762		-0.00417965	3.19574	0.0048829	0.0361316		-0.137029	3.19088	0.0971958	0.191131
hsa-miR-628-5p	-0.0256108	5.06208	0.709296	0.882387		0.00201075	5.06195	0.189402	0.377195		0.131793	5.06236	0.104041	0.201218
hsa-miR-370-5p	0.055834	0.891587	0.710607	0.882847		0.00111987	0.891629	0.733748	0.863558		0.312223	0.891554	0.074873	0.162511
LINC02822:lncRNA	-0.0497918	3.06321	0.711944	0.883338		-0.00692284	3.06738	0.016151	0.074263		-0.316009	3.04439	0.0561066	0.139597
RN7SL4P:misc_RNA	-0.0590066	1.99192	0.714441	0.88491		-0.000533054	1.99229	0.807948	0.90979		-0.277248	2.00334	0.0238951	0.0797638
hsa-miR-548aq-3p	-0.0449356	1.84159	0.715098	0.88491		-0.00300661	1.8442	0.0666403	0.190575		-0.0277769	1.84654	0.851382	0.923233
hsa-miR-30a-5p	-0.0315854	9.67325	0.717576	0.886416		-0.00310863	9.67353	0.099771	0.24855		-0.0833204	9.66848	0.430982	0.562254
hsa-miR-363-5p	-0.0328964	1.12513	0.718205	0.886416		-0.001717	1.12472	0.397556	0.608331		-0.372511	1.12429	0.000727051	0.0141992
hsa-miR-627-3p	0.0312584	2.36527	0.721178	0.888916		-0.00131663	2.36531	0.495279	0.698067		0.0978709	2.36352	0.349514	0.486415
CRNDE:lncRNA	-0.0407666	3.52879	0.723839	0.890432		0.00119399	3.5284	0.644433	0.802759		0.0287149	3.53303	0.842435	0.915648
hsa-miR-625-3p	0.0336383	8.62926	0.724306	0.890432		-0.000289234	8.62917	0.892925	0.952829		0.12009	8.61772	0.297086	0.430041
RP4:lncRNA	-0.030985	3.56278	0.72552	0.890756		-0.00557861	3.56735	0.00315664	0.0281993		-0.192501	3.55734	0.073534	0.160407
hsa-miR-1292-5p	0.0200634	2.81568	0.729313	0.893328		-0.00417013	2.81735	0.00101313	0.0132915		-0.0156606	2.81443	0.822101	0.900853
RNY1P13:misc_RNA	-0.0193159	2.14076	0.731473	0.893328		-0.00206971	2.14047	0.0956121	0.244257		-0.0400412	2.13889	0.560753	0.684878
NR2F1:lncRNA	0.0560879	0.903642	0.731738	0.893328		-0.00267157	0.903981	0.231628	0.424225		-0.0860958	0.904893	0.521619	0.650637
hsa-miR-6868-3p	0.0580562	1.20643	0.733708	0.893328		-0.00147219	1.2069	0.696082	0.842484		0.0934673	1.20169	0.649247	0.75943
hsa-miR-4676-3p	-0.0300174	1.49723	0.73387	0.893328		-0.00120131	1.49721	0.534905	0.719976		0.0132638	1.49114	0.899846	0.947313
hsa-miR-379-3p	-0.0452035	4.71758	0.734245	0.893328		0.000716122	4.71714	0.804913	0.908095		0.269764	4.71782	0.093921	0.187044
Ser	0.0288306	6.56976	0.734282	0.893328		-0.00504721	6.57097	0.00608093	0.0407422		-0.133711	6.55376	0.191627	0.318888
hsa-miR-185-5p	0.0174596	11.4325	0.740379	0.89958		-0.00345027	11.4329	0.00319559	0.028278		-0.0447353	11.4311	0.485548	0.617043
hsa-miR-1185-2-3p	0.0456068	1.73212	0.742946	0.901531		-0.0024581	1.73454	0.418284	0.629076		0.306289	1.73165	0.0615897	0.147752
RNY3P4:misc_RNA	-0.0531717	1.76643	0.74563	0.903619		-0.00252759	1.7639	0.489676	0.69488		-0.0312768	1.77039	0.880857	0.942125
hsa-miR-136-5p	0.0440986	4.20314	0.748053	0.903928		7.67324e-05	4.20313	0.979613	0.988437		0.513647	4.20765	0.00134336	0.0180592
hsa-miR-548ad-5p|hsa-miR-548ae-5p|hsa-miR-548ay-5p	-0.0330395	3.64209	0.748743	0.903928		-0.000795541	3.64202	0.527334	0.713766		-0.0458025	3.64205	0.515488	0.645565
hsa-miR-4326	0.0605309	4.10685	0.748776	0.903928		-0.00140464	4.10711	0.729939	0.86232		0.0959906	4.09555	0.676846	0.780912
hsa-miR-6877-5p	-0.0256961	1.22726	0.750997	0.904724		-0.000425282	1.22739	0.815648	0.913131		-0.027973	1.22434	0.991389	0.996702
RNU12:lncRNA	-0.0171204	4.80722	0.752962	0.904724		-0.00344148	4.80731	0.00388912	0.0325714		-0.181849	4.80627	0.00616829	0.0372638
hsa-miR-496	0.0453007	2.25028	0.753987	0.904724		-0.00224336	2.2512	0.477393	0.683261		0.436661	2.25451	0.00851038	0.0436215
hsa-miR-337-5p	-0.0454578	1.42852	0.754408	0.904724		-0.00266166	1.42891	0.400372	0.611534		0.3569	1.4364	0.030749	0.0936446
hsa-miR-22-3p	0.0173102	11.9276	0.754843	0.904724		-0.00521029	11.9326	1.26669e-05	0.00108014		-0.0528698	11.922	0.43869	0.569932
hsa-miR-548l	-0.0219403	2.41005	0.755223	0.904724		-0.00204783	2.40996	0.144651	0.314046		-0.00458502	2.40319	0.952307	0.975179
RNY4P23:misc_RNA	-0.0236132	4.75661	0.756217	0.904759		0.000159557	4.75642	0.923986	0.966351		-0.00540522	4.75307	0.954569	0.976429
hsa-miR-1287-5p	0.0222898	2.91027	0.758954	0.90651		-0.00420098	2.91465	0.00450351	0.0352024		-0.0726504	2.90952	0.370628	0.504027
DM1:lncRNA	0.0308881	0.80908	0.759613	0.90651		-0.00620753	0.809455	0.00613182	0.0407918		-0.239574	0.814821	0.0491728	0.128123
hsa-miR-301a-5p	0.0182309	3.98397	0.761451	0.907315		0.000279951	3.98405	0.961758	0.97759		0.123808	3.98308	0.0793281	0.167213
hsa-miR-323a-5p	0.0496928	0.501652	0.762264	0.907315		-0.00128789	0.501732	0.721984	0.86051		0.466984	0.499264	0.0135152	0.0556018
hsa-miR-148b-3p	0.0134776	11.0504	0.763426	0.907315		-0.000512266	11.0504	0.603312	0.774154		0.0855634	11.0533	0.105898	0.203203
hsa-let-7d-3p	0.0210718	9.3339	0.764685	0.907315		-0.00427232	9.33458	0.00515298	0.0365541		-0.00138203	9.3213	0.987165	0.996151
hsa-miR-532-5p	0.0190002	9.00146	0.765807	0.907315		-0.00349282	9.00242	0.0126611	0.0641482		-0.158598	8.99932	0.0394027	0.110327
LHFPL3:lncRNA	-0.0362516	1.65023	0.767037	0.907315		-0.00637487	1.6526	0.0166384	0.0757614		-0.382356	1.63461	0.0105264	0.0486394
hsa-miR-1278	0.0185169	3.16874	0.767058	0.907315		-0.0021046	3.16877	0.125042	0.283993		-0.040585	3.16706	0.591889	0.712595
hsa-miR-431-3p	0.0448745	1.70695	0.770206	0.909891		-0.00156787	1.70751	0.634005	0.795192		0.471775	1.7151	0.00723267	0.040869
hsa-miR-3615	0.0149503	7.86628	0.771708	0.910518		-0.00284231	7.86714	0.012669	0.0641482		-0.184421	7.85771	0.00328437	0.0265581
hsa-miR-548ah-3p|hsa-miR-548av-3p	0.0192986	2.0519	0.773778	0.911814		-0.002271	2.05257	0.121405	0.281877		-0.0945702	2.04564	0.462268	0.591552
TINAG:lncRNA	-0.0427962	3.51518	0.775691	0.912767		0.00142196	3.5147	0.667799	0.820964		0.038114	3.50486	0.830784	0.906135
RP3:TEC	-0.0357513	2.24892	0.776533	0.912767		-0.00654677	2.25206	0.0150162	0.0710656		-0.289631	2.23464	0.0564306	0.139767
hsa-miR-191-5p	-0.0165116	13.4044	0.77832	0.913722		0.00188917	13.4045	0.14497	0.314046		0.171978	13.405	0.0107371	0.0491286
hsa-miR-3140-3p	0.0309867	0.542303	0.78034	0.913897		-0.00412755	0.542191	0.0958281	0.244257		-0.0474859	0.536041	0.724008	0.814292
hsa_piR_016658|gb|DQ592931|Homo_sapiens:6:80508363:80508389:Plus	-0.0365379	12.1175	0.781686	0.913897		0.00156796	12.1167	0.592993	0.766154		0.101802	12.1214	0.542074	0.669033
TENM3:lncRNA	-0.0479963	0.509869	0.783693	0.913897		0.00022592	0.509464	0.95111	0.975721		-0.0196104	0.507723	0.923103	0.961352
hsa-miR-548ad-5p|hsa-miR-548ae-5p|hsa-miR-548ay-5p|hsa-miR-548d-5p	-0.0148524	4.0016	0.784328	0.913897		-0.000368029	4.00179	0.758684	0.872742		-0.0115948	4.00278	0.860666	0.930024
hsa-miR-483-5p	-0.0394327	3.11531	0.7846	0.913897		-0.00649504	3.12441	0.035888	0.128484		-0.146869	3.1128	0.400732	0.530164
hsa-miR-337-3p	0.0364126	5.04929	0.784994	0.913897		-0.000375668	5.04949	0.897043	0.955081		0.426959	5.05287	0.00758351	0.0418864
LINC01206:lncRNA	-0.0362311	0.907343	0.785785	0.913897		-0.00468039	0.910162	0.103934	0.255209		-0.255274	0.900615	0.111219	0.209485
LINC00941:lncRNA	-0.0349252	3.03561	0.786263	0.913897		-0.00605572	3.03273	0.0270851	0.106623		-0.204695	3.029	0.184995	0.309866
hsa-miR-181a-2-3p	-0.0149328	5.60734	0.790494	0.915639		-0.00249541	5.60924	0.0442555	0.147728		-0.205358	5.6076	0.00320801	0.0263957
LINC02062:lncRNA	0.0456911	0.568259	0.790644	0.915639		0.00616659	0.569316	0.110021	0.264614		0.253498	0.570601	0.212986	0.341506
PACERR:lncRNA	-0.0362051	1.18558	0.791222	0.915639		-0.0075804	1.18579	0.0105028	0.05828		-0.14161	1.16659	0.381235	0.512992
hsa-miR-3611	0.0320032	0.593067	0.791667	0.915639		-0.00307338	0.59576	0.257808	0.458		0.0641627	0.595258	0.660008	0.768098
SNORA32:snoRNA	-0.0226255	1.07742	0.795407	0.918833		-0.00389193	1.07825	0.0455262	0.149837		0.101022	1.08348	0.325461	0.463954
KB:lncRNA	-0.0289958	2.26957	0.796469	0.918927		-0.00548653	2.27458	0.0246165	0.0997123		-0.263738	2.26727	0.058372	0.142469
hsa-miR-212-5p	0.0435355	1.11398	0.798324	0.919265		-0.00291756	1.11416	0.10318	0.254024		-0.0691016	1.11077	0.49097	0.621498
hsa-miR-1343-3p	-0.0272748	1.71651	0.799022	0.919265		-0.000743659	1.71643	0.999469	0.999868		-0.0292278	1.70853	0.826356	0.903405
Leu	-0.0156187	5.4857	0.799702	0.919265		-0.00367419	5.48527	0.00658386	0.0428401		-0.0966223	5.48333	0.194508	0.321778
LINC00271:lncRNA	-0.0343316	1.64004	0.802371	0.921204		-0.0042164	1.6387	0.171995	0.354469		-0.19187	1.63083	0.254116	0.385326
SNORA3A:snoRNA	-0.021109	1.35677	0.804744	0.922799		-0.00230896	1.35856	0.220832	0.411809		-0.0393866	1.35411	0.69559	0.792786
hsa-miR-4742-5p	0.02288	1.32689	0.806484	0.923665		0.00240427	1.32664	0.250139	0.447018		0.181186	1.33454	0.0952736	0.188936
LINC02321:lncRNA	-0.0208699	1.13701	0.808569	0.924687		-0.000355386	1.13672	0.850923	0.935716		0.0170222	1.13402	0.865572	0.932366
MALAT1:lncRNA	-0.0242996	1.85229	0.809522	0.924687		-0.00122912	1.85264	0.57396	0.750871		-0.178677	1.86518	0.134795	0.242218
hsa-miR-30d-3p	0.0127179	3.97909	0.810334	0.924687		-0.000761194	3.97909	0.512156	0.70907		0.0337825	3.97665	0.599532	0.716994
hsa-miR-664b-5p	0.0440111	0.965201	0.812574	0.925365		-0.00147387	0.964999	0.483491	0.688186		0.0704844	0.963907	0.54078	0.668315
hsa-miR-487a-3p	0.0349581	2.58537	0.814001	0.925365		0.00509703	2.58356	0.117585	0.276608		0.478302	2.59201	0.00424629	0.0313651
RNY3P1:misc_RNA	0.0326317	3.01597	0.815862	0.925365		-0.00417301	3.01568	0.189346	0.377195		-0.054856	3.02616	0.762941	0.848919
Asn	-0.0210564	4.91225	0.816287	0.925365		-0.00162485	4.91216	0.416503	0.628102		-0.0077079	4.93037	0.945404	0.971291
hsa-miR-6516-5p	0.0168516	3.30544	0.817122	0.925365		-0.00164874	3.30557	0.303988	0.515625		0.123223	3.30315	0.152501	0.267375
hsa-miR-660-5p	-0.0207753	5.59587	0.818379	0.925365		-0.00593396	5.60024	0.00244283	0.0236224		-0.199634	5.59409	0.0643694	0.150228
hsa-miR-548a-3p	-0.0201833	3.34365	0.819678	0.925365		-0.00334026	3.34421	0.0812115	0.217027		0.0822969	3.33838	0.44025	0.570731
hsa-miR-651-5p	0.0167052	4.36019	0.819914	0.925365		-0.00539836	4.36359	0.000716094	0.0106618		-0.119127	4.34973	0.189079	0.316143
hsa-miR-505-5p	0.010865	5.23559	0.821287	0.925365		0.000708277	5.23596	0.507224	0.705899		-0.00568619	5.24069	0.922484	0.961352
Val	-0.021864	9.11399	0.821483	0.925365		-0.00254031	9.11334	0.235904	0.427206		-0.0645589	9.12416	0.600043	0.716994
hsa-miR-485-3p	-0.0386972	5.52791	0.822398	0.925365		-0.00116167	5.52761	0.759096	0.872742		0.335806	5.52813	0.108565	0.205725
CTD:lncRNA	-0.0185801	5.09632	0.822765	0.925365		-0.00580921	5.09972	0.00102025	0.0132915		-0.252307	5.09072	0.0117956	0.0523328
RNY4P18:misc_RNA	-0.0301214	6.77806	0.825949	0.927832		0.000659729	6.7774	0.828259	0.92379		0.0747405	6.78316	0.665085	0.77223
hsa-miR-378d	0.0196371	3.07848	0.830061	0.929898		-0.00403648	3.08013	0.0401834	0.1396		-0.27759	3.07406	0.0120641	0.0528673
HELLPAR:lncRNA	0.0280066	3.92622	0.830405	0.929898		-0.00991352	3.93171	0.000389593	0.00777529		-0.454401	3.91609	0.00715082	0.0406513
hsa-miR-3688-3p	-0.0282433	1.39907	0.830761	0.929898		-0.00366211	1.39999	0.204896	0.398094		-0.326054	1.3964	0.039105	0.109822
hsa-miR-4775	-0.0254493	0.866111	0.832367	0.930584		0.000759551	0.866165	0.761985	0.873767		0.000888244	0.862855	0.99248	0.996731
hsa-miR-369-3p	0.0290774	6.98794	0.834122	0.931436		-0.00226152	6.99014	0.459592	0.666302		0.400178	6.9872	0.0151968	0.0591476
hsa-miR-655-3p	0.0266093	3.21851	0.838639	0.935366		-0.000842019	3.21876	0.768139	0.879748		0.341981	3.21834	0.0276391	0.088483
RP3:lncRNA	0.0161845	2.98248	0.844686	0.940849		-0.00497901	2.98316	0.00519144	0.0365541		-0.221194	2.97824	0.0278668	0.0889085
LINC01962:lncRNA	-0.0250236	2.26633	0.846215	0.940849		-0.00593927	2.27298	0.0337919	0.121444		-0.214765	2.24858	0.167427	0.288689
SNORA7A:snoRNA	-0.0333677	-0.0770062	0.846819	0.940849		0.00158051	-0.0767967	0.677532	0.828859		-0.104443	-0.0670871	0.597574	0.715868
hsa-miR-493-5p	0.0266427	8.51422	0.847567	0.940849		0.000770484	8.51457	0.797661	0.903631		0.438299	8.51817	0.00846551	0.0436215
hsa-miR-4677-3p	-0.0147088	1.93088	0.85091	0.943172		0.00162563	1.93053	0.887031	0.950958		0.0394455	1.93158	0.670457	0.776406
hsa-miR-6511a-3p	0.0160093	2.30832	0.852325	0.943172		-0.00122326	2.3081	0.516592	0.710982		0.0857596	2.29904	0.407041	0.536242
DNM3OS:lncRNA	-0.014338	4.42662	0.853901	0.943172		0.000231086	4.42675	0.891934	0.952829		0.24129	4.42971	0.00869859	0.0440296
hsa-miR-487b-3p	-0.0250626	5.98044	0.85509	0.943172		0.00109125	5.9799	0.715612	0.855088		0.350697	5.98177	0.031793	0.0961995
hsa-let-7f-2-3p	-0.0128175	3.88657	0.855592	0.943172		-0.000668661	3.88638	0.664034	0.817407		0.057307	3.8873	0.506099	0.637209
hsa-miR-548e-3p	-0.00943403	5.00922	0.857787	0.943172		-0.000841775	5.00924	0.462816	0.669941		0.0261132	5.0068	0.690871	0.789327
hsa-miR-9-5p	-0.014877	3.84618	0.857837	0.943172		0.00177147	3.84688	0.326775	0.536803		0.0778317	3.84186	0.429088	0.560564
hsa-miR-539-3p	0.0241865	4.934	0.858833	0.943172		-0.000772328	4.93442	0.793807	0.900716		0.325691	4.93203	0.0472341	0.125157
hsa-miR-126-5p	0.0103051	10.7407	0.860584	0.943172		-0.00158682	10.742	0.214549	0.407383		0.0883701	10.7425	0.216709	0.345703
LINC00506:lncRNA	0.0293053	0.621827	0.860849	0.943172		-0.00940882	0.622943	0.00876922	0.0518813		-0.319848	0.621815	0.111964	0.210384
hsa-miR-10a-3p	-0.0156488	3.48272	0.8614	0.943172		-0.00724807	3.48679	0.000162608	0.00432037		-0.136047	3.4782	0.198923	0.325637
SNORA77B:snoRNA	-0.0212782	0.67204	0.862273	0.943172		-0.000240248	0.672147	0.913867	0.96448		-0.00142351	0.664882	0.995128	0.998321
hsa-miR-329-3p	0.023417	5.8339	0.863517	0.943172		-0.00212069	5.83427	0.475851	0.683261		0.37594	5.83201	0.0216241	0.075403
hsa-miR-18b-5p	-0.0626517	0.724655	0.863736	0.943172		-0.000997532	0.724907	0.710794	0.851501		-0.178633	0.735138	0.211536	0.339762
hsa-miR-219a-1-3p	0.0143137	0.986367	0.866986	0.94562		-0.00203838	0.986952	0.289626	0.496653		0.0369747	0.982132	0.721537	0.813464
hsa-mir-151b	-0.0319255	0.461827	0.87053	0.948025		-0.00283459	0.460581	0.495332	0.698067		0.106637	5.21242	0.275964	0.407004
hsa-miR-92b-3p	-0.0093433	6.22638	0.87309	0.948025		-0.00436484	6.22877	0.000557998	0.00934647		-0.150716	6.21952	0.0314422	0.095446
hsa-miR-129-5p	-0.0202571	1.20048	0.873725	0.948025		-0.0103457	1.1995	0.000172159	0.00432037		-0.159251	1.19518	0.292586	0.424182
hsa-let-7a-3p	0.00897324	7.66508	0.873798	0.948025		-0.00151411	7.66599	0.218751	0.411809		0.0138313	7.65813	0.841463	0.915648
hsa-miR-204-5p	-0.0199129	3.2258	0.874245	0.948025		-0.00135752	3.22632	0.619946	0.784763		0.0779933	3.20608	0.608219	0.723997
hsa-miR-200c-3p	0.00743596	6.74912	0.875678	0.948482		0.00125598	6.74953	0.228805	0.419998		0.0578801	6.74934	0.301647	0.434741
hsa-miR-30e-3p	-0.00661061	10.1878	0.880843	0.949978		0.000945023	10.1877	0.331657	0.542382		0.094602	10.1892	0.0710363	0.157718
hsa-miR-501-3p	-0.0128714	6.27227	0.88085	0.949978		-0.00676089	6.27649	0.000321224	0.00684792		-0.262093	6.27086	0.0121108	0.0528673
hsa-miR-579-5p	-0.0149621	0.726367	0.882017	0.949978		0.000703814	0.726849	0.933613	0.967381		0.172086	0.716485	0.132295	0.239099
hsa-miR-3187-3p	-0.0119634	1.59599	0.882122	0.949978		-0.00558758	1.59751	0.00127721	0.01461		-0.114299	1.59301	0.240353	0.371031
MIR497HG:lncRNA	-0.0217188	2.1148	0.882122	0.949978		-0.00714958	2.12153	0.0220574	0.0931975		-0.346971	2.09441	0.056835	0.139924
hsa-miR-30a-3p	0.0109299	6.40922	0.886467	0.953562		-0.00220182	6.40869	0.18151	0.367724		-0.0123049	6.40085	0.895949	0.947313
SH3PXD2A:lncRNA	0.0264591	1.18265	0.888818	0.954995		-0.0108359	1.17749	0.00772238	0.0492362		-0.0351328	1.18762	0.874378	0.93745
hsa-miR-769-5p	0.00708201	5.48258	0.891059	0.955444		-0.00286095	5.48299	0.0118916	0.0619759		0.00262009	5.48079	0.967206	0.98186
hsa-miR-30c-1-3p	-0.00806387	3.06698	0.89135	0.955444		-0.000482035	3.06716	0.710586	0.851501		0.0799034	3.06728	0.252966	0.385326
hsa-miR-197-3p	-0.00883156	7.15777	0.892291	0.955444		-0.00174326	7.15757	0.220642	0.411809		0.0492012	7.15318	0.539935	0.668152
PCAT19:lncRNA	-0.0168798	5.19665	0.893942	0.955908		-0.00676583	5.19821	0.0111263	0.0601684		-0.342123	5.18165	0.029234	0.0922913
hsa-miR-874-3p	-0.00704838	4.43341	0.894783	0.955908		-0.000961612	4.43362	0.416271	0.628102		0.023057	4.43785	0.712097	0.803819
hsa-miR-877-3p	-0.0160605	2.00794	0.895782	0.955908		0.000752241	2.00806	0.783361	0.890657		0.231139	2.00215	0.118197	0.218665
hsa-miR-3179	-0.0245961	0.888391	0.899749	0.959051		0.000147913	0.888345	0.953989	0.975721		-0.199069	0.895655	0.132975	0.239866
TTTY14:lncRNA	0.0143383	3.4998	0.903298	0.96155		-0.006974	3.50421	0.00655521	0.0428401		-0.267522	3.48686	0.0664154	0.153443
hsa-miR-556-5p	0.010282	3.86457	0.904144	0.96155		-0.00205549	3.86485	0.271624	0.473861		0.122853	3.85801	0.219585	0.347923
hsa-miR-106b-3p	-0.00601734	9.12451	0.908331	0.964289		-0.0016458	9.12457	0.153483	0.326087		-0.0747844	9.1222	0.237437	0.369346
hsa-miR-378a-3p	-0.00869231	9.09052	0.909883	0.964289		-0.00316745	9.09005	0.0554863	0.171067		-0.193521	9.0892	0.0385623	0.108883
MIR99AHG:lncRNA	-0.0110027	0.780114	0.912456	0.964289		-0.00511093	0.779992	0.0217596	0.0923553		-0.185798	0.774389	0.137735	0.247028
hsa-miR-22-5p	-0.00569357	7.20289	0.916776	0.964289		-0.00197793	7.20349	0.0969667	0.244873		0.0106233	7.20132	0.876125	0.938134
hsa-miR-4433b-5p	0.0130264	8.24082	0.916939	0.964289		-0.00053248	8.24084	0.843821	0.932626		0.260814	8.23651	0.0706784	0.157473
RN7SL49P:misc_RNA	0.0111882	0.6663	0.917318	0.964289		-0.00228873	0.665633	0.367539	0.578914		-0.230654	0.671646	0.101674	0.197454
hsa-miR-377-3p	-0.0138628	2.86989	0.91858	0.964289		-0.0006291	2.87048	0.832183	0.927063		0.483156	2.87755	0.00201195	0.0198653
hsa-miR-548ap-5p|hsa-miR-548j-5p	-0.0071007	5.21836	0.918867	0.964289		0.00288237	5.21861	0.0607062	0.179064		0.146297	5.22389	0.0731038	0.160214
SCARNA15:scaRNA	-0.00444026	8.63812	0.91896	0.964289		-0.00237893	8.6385	0.0131405	0.0647792		-0.0176087	8.63581	0.742406	0.830008
NORAD:lncRNA	0.00810375	0.91541	0.919202	0.964289		-0.00129776	0.915352	0.534993	0.719976		0.00483285	0.921639	0.959478	0.978322
hsa-miR-27a-3p	0.00575018	12.304	0.919288	0.964289		-0.00397269	12.306	0.0012214	0.01461		-0.0615995	12.298	0.364342	0.502578
hsa-miR-424-5p	-0.00993662	4.15916	0.920469	0.964289		-0.00130964	4.15985	0.541236	0.724222		-0.168455	4.1646	0.168051	0.289232
hsa-miR-411-3p	-0.0133137	5.69927	0.922584	0.964289		0.00139496	5.69909	0.64069	0.802359		0.40798	5.70107	0.0121178	0.0528673
hsa-miR-378i	-0.00811553	4.44241	0.923132	0.964289		-0.00377969	4.44414	0.0379731	0.133404		-0.16159	4.44229	0.112145	0.210384
hsa-miR-10a-5p	0.007635	10.9554	0.923664	0.964289		-0.00372694	10.956	0.0326002	0.118984		-0.059034	10.9496	0.54456	0.669459
hsa-miR-199a-5p	-0.00740307	11.4588	0.924093	0.964289		-8.23012e-05	11.4589	0.960687	0.97759		0.118426	11.4593	0.197615	0.325198
hsa-miR-495-3p	-0.0124506	7.74537	0.924668	0.964289		0.00227114	7.74491	0.432009	0.640123		0.366834	7.74997	0.0156151	0.0605245
hsa-miR-431-5p	-0.0135598	4.49083	0.925224	0.964289		0.000138017	4.49074	0.965084	0.97759		0.445041	4.49885	0.0078771	0.0418923
hsa-miR-411-5p	0.0117539	6.67936	0.929767	0.966002		0.00192592	6.68047	0.506632	0.705899		0.420271	6.68944	0.00680861	0.0394227
hsa-miR-139-5p	0.00556634	8.6488	0.930131	0.966002		0.00186616	8.6483	0.179713	0.364872		0.0802223	8.65081	0.305252	0.438479
hsa-miR-326	-0.00799618	7.27313	0.930224	0.966002		-0.000681259	7.27325	0.733614	0.863558		0.0714613	7.2765	0.503658	0.634988
RNY4P13:misc_RNA	0.0100111	4.50113	0.930987	0.966002		-0.00290615	4.50106	0.247693	0.444237		0.0639541	4.52209	0.648776	0.75943
hsa-miR-10b-3p	0.011714	2.98401	0.932202	0.966194		-0.0117856	2.98235	7.18983e-05	0.0024978		-0.222913	2.97576	0.181063	0.305145
PDCD6IP:lncRNA	-0.00667201	0.751865	0.933637	0.966613		-0.00163135	0.75205	0.554644	0.732908		-0.0794609	0.753701	0.418827	0.548505
Lys	-0.0107517	10.4626	0.936952	0.967852		-0.00350562	10.4657	0.240551	0.433916		-0.158689	10.4709	0.341679	0.477637
hsa-miR-92a-1-5p	-0.00552046	1.7174	0.93817	0.967852		0.00293166	1.71728	0.0611689	0.179864		-0.015494	1.72046	0.914025	0.957939
hsa-miR-146b-5p	0.00388763	11.6215	0.938755	0.967852		-9.12034e-05	11.6215	0.935758	0.967741		0.0317595	11.6237	0.607734	0.723997
hsa-miR-1277-3p	-0.00549066	4.01309	0.938961	0.967852		-0.000301659	4.01319	0.847219	0.933832		0.0769338	4.01155	0.375256	0.507922
hsa-miR-4511	0.00706441	1.1237	0.94118	0.969075		0.00141284	1.12327	0.888102	0.950958		0.13984	1.12676	0.218479	0.347344
hsa-miR-4742-3p	-0.00645484	1.34927	0.942551	0.969422		-0.000932921	1.34935	0.634119	0.795192		-0.0484536	1.34262	0.749315	0.83574
SNORA7B:snoRNA	-0.0102788	0.083956	0.947103	0.970454		0.00105377	0.0837941	0.761651	0.873767		0.0341622	0.0991805	0.916472	0.959432
hsa-miR-377-5p	-0.00968046	1.42495	0.947902	0.970454		-0.00336877	1.42638	0.312668	0.525596		0.464159	1.42263	0.00631429	0.0377249
hsa-miR-130b-3p	0.00375761	4.10886	0.948232	0.970454		-0.00461891	4.11181	0.000226946	0.00532189		-0.0610328	4.11194	0.383923	0.512992
hsa-miR-140-3p	0.00356548	11.02	0.949331	0.970454		-0.00135479	11.0202	0.272896	0.474456		-0.0265265	11.017	0.698067	0.793484
hsa-miR-221-5p	0.00374749	5.73277	0.95038	0.970454		0.00206504	5.73353	0.122274	0.282494		0.129798	5.73882	0.0718515	0.158208
hsa-miR-548ar-3p	-0.051604	0.969548	0.950946	0.970454		7.79615e-05	0.969666	0.970368	0.980825		-0.0791459	0.967313	0.699684	0.793596
hsa-miR-7110-3p	0.00860182	1.77483	0.951954	0.970454		-0.00100083	1.77495	0.749527	0.872742		0.101898	1.76118	0.557699	0.682036
hsa-miR-6513-3p	-0.00602074	1.63377	0.95266	0.970454		0.000729615	1.63338	0.743903	0.870052		0.078904	1.62926	0.508992	0.639993
RN7SL3:misc_RNA	-0.00515192	1.81097	0.954075	0.970454		-0.00170125	1.81162	0.384176	0.597607		-0.204778	1.82171	0.0588899	0.142573
hsa-miR-542-3p	0.00532946	3.63178	0.954567	0.970454		-0.00249902	3.63295	0.213989	0.407143		-0.05527	3.63155	0.630385	0.741908
hsa-miR-1284	0.015307	2.35444	0.954935	0.970454		-0.00292356	2.35434	0.0770992	0.211651		-0.106346	2.34435	0.239615	0.370889
hsa-miR-190b	-0.00402581	2.11885	0.959054	0.973568		-0.00258338	2.11907	0.133616	0.298151		-0.0258548	2.11908	0.786803	0.87269
RP11:lncRNA	-0.00561464	13.4213	0.960075	0.973568		-0.00554183	13.4244	0.0223395	0.0936911		-0.232331	13.4056	0.0930159	0.186032
hsa-miR-6128	-0.00630336	1.37776	0.963815	0.976306		-0.00463652	1.38105	0.124834	0.283993		-0.207079	1.37796	0.204487	0.333002
hsa-miR-942-5p	-0.00204111	5.06963	0.967148	0.977692		-0.00167746	5.07002	0.126794	0.286586		-0.0386643	5.06751	0.520221	0.649757
hsa-miR-452-5p	0.00432899	4.2974	0.967269	0.977692		-0.00295331	4.29808	0.205838	0.398094		0.192146	4.28045	0.140038	0.250153
hsa-miR-25-5p	-0.00197247	3.33813	0.971115	0.980523		-0.000548399	3.33803	0.647587	0.803488		-0.12523	3.34261	0.0589749	0.142573
hsa-miR-4750-5p	0.0235157	0.711161	0.973467	0.981841		-0.00109924	0.711721	0.66384	0.817407		0.194467	0.707513	0.155341	0.271154
hsa-miR-500a-3p	0.00238694	5.55893	0.975628	0.982963		-0.00439256	5.56042	0.010157	0.0574932		-0.190684	5.55937	0.0454352	0.121766
hsa-miR-6516-3p	-0.00327206	1.77341	0.989874	0.996247		-0.000400662	1.77332	0.815782	0.913131		0.0862899	1.77206	0.351984	0.487125
hsa-miR-7-1-3p	0.000561567	4.49814	0.992586	0.997244		-0.00157385	4.49843	0.228416	0.419998		0.00385534	4.49899	0.957305	0.978162
hsa-let-7b-5p	-0.000464176	12.99	0.993371	0.997244		-0.00182464	12.9904	0.140724	0.307702		-0.11414	12.9874	0.093718	0.187037
hsa-miR-6837-3p	-0.00997979	1.34996	0.994055	0.997244		-0.00119355	1.35037	0.517023	0.710982		0.197196	1.34447	0.0450701	0.121134
hsa-miR-1908-5p	0.000444945	5.95007	0.995611	0.997551		-0.00272443	5.9507	0.123779	0.283993		0.098514	5.95197	0.320811	0.458721
hsa-miR-132-5p	-0.00027926	2.18866	0.996488	0.997551		-0.000215409	2.18869	0.893912	0.952829		-0.167235	2.18596	0.0594761	0.143415
hsa-miR-320c	0.000166905	5.64494	0.998189	0.998189		-0.00645843	5.64965	0.000119144	0.00372524		-0.167442	5.63784	0.0678822	0.154923

## Sheet: S5 sncRNA biotypes
Table S5. Frequency of different types of sncRNAs associated with the three endpoints in the full model.
	Total # of sncRNA detected			CKD				eGFR				UACR
	n	%		n	%	p*		n	%	p*		n	%	p*
Total # sncRNAs	938	100		7				153				205
miRNA	602	64		4	57	0.71		72	47	7.3x10-5		87	42	1.6x10-8
snoRNA	96	10		2	29	0.16		41	27	2.3x10-7		63	31	1.8x10-12
lncRNA	93	10						17	11	0.66		19	9	0.90
piRNA	45	5		1	14	0.30		16	11	0.012		19	9	0.018
Y_RNA fragments	33	4										1	0
Others	26	3						1	1	0.16		7	3	0.64
tRNA fragments	24	3						4	3	1.00
snRNA	12	1						1	1	1.00		7	3	0.062
scaRNA	7	1						1	1	1.00		2	1	0.67
* p-value against the total number of sncRNAs detected.

## Sheet: S6 sncRNA-protein correlations
Table S6: List of significant (P≤1x10-3) sncRNA-protein associations for the seven CKD associated sncRNAs
Model: Log (prot) ~ Log(sncRNA)+age+sex+BMI+technical covariates
sncRNA	Protein	beta	lower	upper	P	PFDR	TargetFullName	UniProt	EntrezGeneID	EntrezGeneSymbol	SomaId
hsa_piR_019825|gb|DQ597218|Homo_sapiens:1:227740227:227740256:Plus	TNF sR-I	-0.0798474	-0.119963	-0.0397317	4.28811e-06	0.0303791	Tumor necrosis factor receptor superfamily member 1A	P19438	7132	TNFRSF1A	SL001992
SNORD107:snoRNA	CCL28	0.178189	0.10034	0.256037	1.11283e-05	0.0303791	C-C motif chemokine 28	Q9NRJ3	56477	CCL28	SL003303
SNORD87:snoRNA	CTACK	0.11359	0.0656848	0.161496	1.19475e-05	0.0303791	C-C motif chemokine 27	Q9Y4X3	10850	CCL27	SL003168
SNORD24:snoRNA	UFM1	-0.110208	-0.164733	-0.0556835	1.45268e-05	0.0303791	Ubiquitin-fold modifier 1	P61960	51569	UFM1	SL010528
hsa_piR_019825|gb|DQ597218|Homo_sapiens:1:227740227:227740256:Plus	PDE4D	0.0450966	0.0214321	0.0687611	2.28984e-05	0.0326292	cAMP-specific 3',5'-cyclic phosphodiesterase 4D	Q08499	5144	PDE4D	SL011404
hsa_piR_019825|gb|DQ597218|Homo_sapiens:1:227740227:227740256:Plus	CAMK1	0.0315926	0.0124545	0.0507307	2.34041e-05	0.0326292	Calcium/calmodulin-dependent protein kinase type 1	Q14012	8536	CAMK1	SL010489
SNORD107:snoRNA	CTACK	0.0648459	0.0344162	0.0952757	3.13143e-05	0.0341057	C-C motif chemokine 27	Q9Y4X3	10850	CCL27	SL003168
SNORD24:snoRNA	SUMO3	-0.0794864	-0.11885	-0.0401224	3.86072e-05	0.0341057	Small ubiquitin-related modifier 3	P55854	6613	SUMO3	SL018938
SNORD87:snoRNA	CCL28	0.270665	0.146303	0.395028	3.94186e-05	0.0341057	C-C motif chemokine 28	Q9NRJ3	56477	CCL28	SL003303
U8:snoRNA	TIG2	-0.0632426	-0.0945606	-0.0319246	4.46246e-05	0.0341057	Retinoic acid receptor responder protein 2	Q99969	5919	RARRES2	SL005152
SNORD107:snoRNA	PBEF	-0.153765	-0.229123	-0.0784071	4.48492e-05	0.0341057	Nicotinamide phosphoribosyltransferase	P43490	10135	NAMPT	SL003685
hsa_piR_019825|gb|DQ597218|Homo_sapiens:1:227740227:227740256:Plus	DAN	-0.111185	-0.175212	-0.0471575	5.28798e-05	0.0352856	Neuroblastoma suppressor of tumorigenicity 1	P41271	4681	NBL1	SL005156
SNORD24:snoRNA	SMAD2	-0.103108	-0.155586	-0.0506301	6.04715e-05	0.0352856	Mothers against decapentaplegic homolog 2	Q15796	4087	SMAD2	SL004101
SNORD87:snoRNA	UFM1	-0.12782	-0.207311	-0.048329	6.2522e-05	0.0352856	Ubiquitin-fold modifier 1	P61960	51569	UFM1	SL010528
hsa_piR_019825|gb|DQ597218|Homo_sapiens:1:227740227:227740256:Plus	Cystatin C	-0.0558389	-0.0899949	-0.0216829	6.85953e-05	0.0352856	Cystatin-C	P01034	1471	CST3	SL001777
hsa_piR_019825|gb|DQ597218|Homo_sapiens:1:227740227:227740256:Plus	CXCL16, soluble	-0.051789	-0.0816851	-0.021893	7.09671e-05	0.0352856	C-X-C motif chemokine 16	Q9H2A7	58191	CXCL16	SL004016
hsa-miR-143-5p	Luteinizing hormone	0.099056	-0.0313497	0.229462	7.17101e-05	0.0352856	Luteinizing hormone	P01215 P01229	1081 3972	CGA LHB	SL000506
U8:snoRNA	HSP 60	0.04491	0.0196349	0.0701851	8.36831e-05	0.0388894	60 kDa heat shock protein, mitochondrial	P10809	3329	HSPD1	SL000450
hsa_piR_019825|gb|DQ597218|Homo_sapiens:1:227740227:227740256:Plus	Factor D	-0.0482275	-0.0747513	-0.0217037	8.93999e-05	0.0390453	Complement factor D	P00746	1675	CFD	SL003327
SNORD87:snoRNA	PDGF-BB	0.177006	0.0792187	0.274794	9.73246e-05	0.0390453	Platelet-derived growth factor subunit B	P01127	5155	PDGFB	SL000537
hsa_piR_019825|gb|DQ597218|Homo_sapiens:1:227740227:227740256:Plus	NPS-PLA2	-0.105826	-0.168218	-0.0434337	9.80216e-05	0.0390453	Phospholipase A2, membrane associated	P14555	5320	PLA2G2A	SL002528
U8:snoRNA	Nectin-like protein 1	0.0551317	0.0248532	0.0854102	0.000108407	0.0412192	Cell adhesion molecule 3	Q8N126	57863	CADM3	SL004804
SNORD24:snoRNA	PDGF-BB	0.121743	0.0536501	0.189837	0.000123783	0.0430673	Platelet-derived growth factor subunit B	P01127	5155	PDGFB	SL000537
SNORD87:snoRNA	PBEF	-0.226199	-0.346754	-0.105644	0.000125328	0.0430673	Nicotinamide phosphoribosyltransferase	P43490	10135	NAMPT	SL003685
U8:snoRNA	RS7	0.0647016	0.031443	0.0979602	0.000128713	0.0430673	40S ribosomal protein S7	P62081	6201	RPS7	SL011528
SNORD107:snoRNA	UFM1	-0.0838555	-0.133731	-0.0339801	0.000141738	0.0456016	Ubiquitin-fold modifier 1	P61960	51569	UFM1	SL010528
hsa_piR_019825|gb|DQ597218|Homo_sapiens:1:227740227:227740256:Plus	14-3-3 protein theta	0.0356506	0.0114912	0.05981	0.00015465	0.0469998	14-3-3 protein theta	P27348	10971	YWHAQ	SL008071
hsa_piR_019825|gb|DQ597218|Homo_sapiens:1:227740227:227740256:Plus	Coagulation Factor IX	0.110301	0.0436762	0.176925	0.000157321	0.0469998	Coagulation factor IX	P00740	2158	F9	SL000357
hsa_piR_019825|gb|DQ597218|Homo_sapiens:1:227740227:227740256:Plus	Coagulation Factor IXab	0.110807	0.0429434	0.178671	0.000164587	0.0474749	Coagulation factor IXab	P00740	2158	F9	SL004400
hsa-miR-143-5p	FSH	0.0521484	-0.107352	0.211648	0.000176134	0.0491121	Follicle stimulating hormone	P01215 P01225	1081 2488	CGA FSHB	SL000428
SNORD107:snoRNA	PDGF-BB	0.105102	0.0433817	0.166823	0.000184095	0.049676	Platelet-derived growth factor subunit B	P01127	5155	PDGFB	SL000537
SNORD87:snoRNA	SMAD2	-0.128879	-0.205018	-0.0527392	0.000192965	0.0504423	Mothers against decapentaplegic homolog 2	Q15796	4087	SMAD2	SL004101
SNORD24:snoRNA	eIF-4H	-0.105809	-0.164855	-0.0467631	0.000199276	0.0505135	Eukaryotic translation initiation factor 4H	Q15056	7458	EIF4H	SL004924
hsa_piR_019825|gb|DQ597218|Homo_sapiens:1:227740227:227740256:Plus	MMEL2	0.0597134	0.0192401	0.100187	0.000210935	0.0518963	Membrane metallo-endopeptidase-like 1	Q495T6	79258	MMEL1	SL010376
SNORD118:snoRNA	CTACK	0.0711431	0.035072	0.107214	0.000229821	0.053882	C-C motif chemokine 27	Q9Y4X3	10850	CCL27	SL003168
U8:snoRNA	PDE4D	0.0398504	0.0176338	0.0620669	0.000245913	0.053882	cAMP-specific 3',5'-cyclic phosphodiesterase 4D	Q08499	5144	PDE4D	SL011404
SNORD24:snoRNA	TCTP	-0.0681596	-0.105859	-0.0304604	0.000248673	0.053882	Translationally-controlled tumor protein	P13693	7178	TPT1	SL005679
SNORD107:snoRNA	SMAD2	-0.0837022	-0.131493	-0.0359114	0.000256687	0.053882	Mothers against decapentaplegic homolog 2	Q15796	4087	SMAD2	SL004101
SNORD24:snoRNA	IP-10	0.122854	0.0642507	0.181457	0.000260692	0.053882	C-X-C motif chemokine 10	P02778	3627	CXCL10	SL003183
U8:snoRNA	DAPK2	0.0510666	0.0204065	0.0817266	0.000274552	0.053882	Death-associated protein kinase 2	Q9UIK4	23604	DAPK2	SL007752
SNORD107:snoRNA	Midkine	0.107537	0.0497644	0.16531	0.000277732	0.053882	Midkine	P21741	4192	MDK	SL002621
U8:snoRNA	sICAM-3	0.0405459	0.0168269	0.0642649	0.000279869	0.053882	Intercellular adhesion molecule 3	P32942	3385	ICAM3	SL003178
SNORD24:snoRNA	HSP 27	-0.0877851	-0.14136	-0.0342104	0.000281111	0.053882	Heat shock protein beta-1	P04792	3315	HSPB1	SL000448
SNORD118:snoRNA	TIG2	-0.057035	-0.0888224	-0.0252475	0.000289608	0.053882	Retinoic acid receptor responder protein 2	Q99969	5919	RARRES2	SL005152
U8:snoRNA	TFF3	-0.123121	-0.195294	-0.0509474	0.00029181	0.053882	Trefoil factor 3	Q07654	7033	TFF3	SL006119
U8:snoRNA	IL-3	0.0591397	0.0245991	0.0936803	0.000296302	0.053882	Interleukin-3	P08700	3562	IL3	SL000479
hsa_piR_019825|gb|DQ597218|Homo_sapiens:1:227740227:227740256:Plus	BMP-7	0.103172	0.0500581	0.156286	0.000328128	0.0583998	Bone morphogenetic protein 7	P18075	655	BMP7	SL004078
SNORD118:snoRNA	sICAM-3	0.0423047	0.0184779	0.0661314	0.000348647	0.0604822	Intercellular adhesion molecule 3	P32942	3385	ICAM3	SL003178
SNORD107:snoRNA	RPS6KA3	-0.0795649	-0.122542	-0.0365878	0.000354289	0.0604822	Ribosomal protein S6 kinase alpha-3	P51812	6197	RPS6KA3	SL010515
hsa_piR_019825|gb|DQ597218|Homo_sapiens:1:227740227:227740256:Plus	IL-5	0.144896	0.0668046	0.222988	0.000365199	0.060811	Interleukin-5	P05113	3567	IL5	SL000481
hsa_piR_019825|gb|DQ597218|Homo_sapiens:1:227740227:227740256:Plus	LYPD3	0.0549024	0.0173958	0.0924089	0.000370754	0.060811	Ly6/PLAUR domain-containing protein 3	O95274	27076	LYPD3	SL008402
SNORD24:snoRNA	Cyclophilin A	-0.0728459	-0.113964	-0.0317272	0.00039552	0.0636254	Peptidyl-prolyl cis-trans isomerase A	P62937	5478	PPIA	SL004823
SNORD107:snoRNA	IMB1	-0.121475	-0.186349	-0.0566013	0.000427978	0.0641438	Importin subunit beta-1	Q14974	3837	KPNB1	SL010927
hsa_piR_019825|gb|DQ597218|Homo_sapiens:1:227740227:227740256:Plus	TNF sR-II	-0.0540055	-0.0907584	-0.0172526	0.000443203	0.0641438	Tumor necrosis factor receptor superfamily member 1B	P20333	7133	TNFRSF1B	SL001800
hsa_piR_019825|gb|DQ597218|Homo_sapiens:1:227740227:227740256:Plus	MASP3	0.0492071	0.0136301	0.084784	0.000446023	0.0641438	Mannan-binding lectin serine protease 1	P48740	5648	MASP1	SL011049
SNORD24:snoRNA	14-3-3 protein zeta/delta	-0.0759245	-0.120072	-0.0317765	0.00045004	0.0641438	14-3-3 protein zeta/delta	P63104	7534	YWHAZ	SL005688
SNORD107:snoRNA	14-3-3 protein beta/alpha	-0.0706069	-0.108238	-0.0329759	0.000453393	0.0641438	14-3-3 protein beta/alpha	P31946	7529	YWHAB	SL004815
SNORD118:snoRNA	MMP-17	0.0528887	0.0241972	0.0815802	0.000455597	0.0641438	Matrix metalloproteinase-17	Q9ULZ9	4326	MMP17	SL003332
SNORD24:snoRNA	CCL28	0.167647	0.0802529	0.255042	0.000457817	0.0641438	C-C motif chemokine 28	Q9NRJ3	56477	CCL28	SL003303
SNORD24:snoRNA	sICAM-3	0.0379459	0.0155079	0.060384	0.000464121	0.0641438	Intercellular adhesion molecule 3	P32942	3385	ICAM3	SL003178
hsa_piR_019825|gb|DQ597218|Homo_sapiens:1:227740227:227740256:Plus	PPIB	0.0536258	0.015128	0.0921235	0.000467755	0.0641438	Peptidyl-prolyl cis-trans isomerase B	P23284	5479	PPIB	SL007869
hsa_piR_019825|gb|DQ597218|Homo_sapiens:1:227740227:227740256:Plus	Marapsin	0.0455425	0.0131585	0.0779264	0.000482295	0.064286	Serine protease 27	Q9BQR3	83886	PRSS27	SL011069
SNORD107:snoRNA	GAPDH, liver	-0.0921515	-0.141431	-0.0428718	0.000486297	0.064286	Glyceraldehyde-3-phosphate dehydrogenase	P04406	2597	GAPDH	SL003785
SNORD87:snoRNA	Karyopherin-a2	0.0577696	0.0269825	0.0885567	0.000502271	0.064286	Importin subunit alpha-1	P52292	3838	KPNA2	SL004718
SNORD107:snoRNA	UBE2N	-0.0879938	-0.136007	-0.0399801	0.000505285	0.064286	Ubiquitin-conjugating enzyme E2 N	P61088	7334	UBE2N	SL008143
hsa_piR_019825|gb|DQ597218|Homo_sapiens:1:227740227:227740256:Plus	TLR4:MD-2 complex	0.0386267	0.0133937	0.0638596	0.00051021	0.064286	Toll-like receptor 4:Lymphocyte antigen 96 complex	O00206 Q9Y6Y9	7099 23643	TLR4 LY96	SL018625
U8:snoRNA	LGMN	0.0399584	0.0139348	0.0659821	0.000521703	0.064286	Legumain	Q99538	5641	LGMN	SL008909
SNORD107:snoRNA	PSA	0.0326205	-0.0431929	0.108434	0.000526228	0.064286	Prostate-specific antigen	P07288	354	KLK3	SL000062
SNORD87:snoRNA	SUMO3	-0.0903907	-0.147836	-0.0329458	0.000530273	0.064286	Small ubiquitin-related modifier 3	P55854	6613	SUMO3	SL018938
SNORD107:snoRNA	SUMO3	-0.0618216	-0.0977817	-0.0258616	0.000552242	0.0643512	Small ubiquitin-related modifier 3	P55854	6613	SUMO3	SL018938
U8:snoRNA	MATN3	0.0528536	0.0220586	0.0836486	0.000553827	0.0643512	Matrilin-3	O15232	4148	MATN3	SL006992
U8:snoRNA	TAK1-TAB1	0.0444225	0.0163945	0.0724506	0.000569475	0.0643512	Mitogen-activated protein kinase kinase kinase 7:TGF-beta-activated kinase 1 and MAP3K7-binding protein 1 fusion	O43318 Q15750	6885 10454	MAP3K7 TAB1	SL016567
hsa_piR_019825|gb|DQ597218|Homo_sapiens:1:227740227:227740256:Plus	Cytidylate kinase	0.0566622	0.0152716	0.0980528	0.000571484	0.0643512	UMP-CMP kinase	P30085	51727	CMPK1	SL007871
SNORD87:snoRNA	IMB1	-0.184161	-0.287651	-0.0806717	0.000579458	0.0643512	Importin subunit beta-1	Q14974	3837	KPNB1	SL010927
hsa_piR_019825|gb|DQ597218|Homo_sapiens:1:227740227:227740256:Plus	LPPL	0.076674	0.0296773	0.123671	0.000583818	0.0643512	Galectin-10	Q05315	1178	CLC	SL007361
U8:snoRNA	MMP-17	0.0500935	0.0215054	0.0786816	0.000592022	0.0643512	Matrix metalloproteinase-17	Q9ULZ9	4326	MMP17	SL003332
hsa_piR_019825|gb|DQ597218|Homo_sapiens:1:227740227:227740256:Plus	Protein disulfide isomerase A3	0.0391735	0.00959929	0.0687478	0.000592354	0.0643512	Protein disulfide-isomerase A3	P30101	2923	PDIA3	SL003524
SNORD118:snoRNA	Myokinase, human	-0.133595	-0.20535	-0.0618396	0.000624216	0.0669432	Adenylate kinase isoenzyme 1	P00568	203	AK1	SL004296
SNORD118:snoRNA	UFM1	-0.100811	-0.159503	-0.0421187	0.000643745	0.0681636	Ubiquitin-fold modifier 1	P61960	51569	UFM1	SL010528
U8:snoRNA	ABL2	0.0569834	0.0204893	0.0934775	0.00066189	0.0692089	Abelson tyrosine-protein kinase 2	P42684	27	ABL2	SL010488
hsa_piR_019825|gb|DQ597218|Homo_sapiens:1:227740227:227740256:Plus	BAFF Receptor	0.0444454	0.0109034	0.0779874	0.000687021	0.0694529	Tumor necrosis factor receptor superfamily member 13C	Q96RJ3	115650	TNFRSF13C	SL004671
hsa_piR_019825|gb|DQ597218|Homo_sapiens:1:227740227:227740256:Plus	HIF-1a	0.051662	0.0147631	0.088561	0.000697094	0.0694529	Hypoxia-inducible factor 1-alpha	Q16665	3091	HIF1A	SL003349
hsa_piR_019825|gb|DQ597218|Homo_sapiens:1:227740227:227740256:Plus	CSH	0.0460173	0.0151433	0.0768914	0.000715	0.0694529	Chorionic somatomammotropin hormone	P0DML2 P0DML3	1442 1443	CSH1 CSH2	SL009328
SNORD24:snoRNA	UFC1	-0.0480318	-0.075719	-0.0203445	0.000717227	0.0694529	Ubiquitin-fold modifier-conjugating enzyme 1	Q9Y3C8	51506	UFC1	SL010529
hsa-miR-143-5p	ARGI1	-0.174954	-0.290156	-0.0597511	0.000717506	0.0694529	Arginase-1	P05089	383	ARG1	SL008008
hsa-miR-143-5p	HCG	0.103339	-0.0980946	0.304772	0.00072181	0.0694529	Human Chorionic Gonadotropin	P01215 P01233	1081 1082	CGA CGB	SL001766
hsa_piR_019825|gb|DQ597218|Homo_sapiens:1:227740227:227740256:Plus	NEGR1	-0.0421887	-0.0719251	-0.0124522	0.000723708	0.0694529	Neuronal growth regulator 1	Q7Z3B1	257194	NEGR1	SL008810
hsa_piR_019825|gb|DQ597218|Homo_sapiens:1:227740227:227740256:Plus	FSTL3	-0.0430694	-0.08077	-0.00536884	0.000732902	0.0694529	Follistatin-related protein 3	O95633	10272	FSTL3	SL009324
U8:snoRNA	OSM	0.0444779	0.0168029	0.0721528	0.000744192	0.0694529	Oncostatin-M	P13725	5008	OSM	SL000530
U8:snoRNA	SLIK1	0.0502127	0.0175593	0.0828661	0.000747251	0.0694529	SLIT and NTRK-like protein 1	Q96PX8	114798	SLITRK1	SL008760
U8:snoRNA	EphB4	0.0467817	0.0162786	0.0772849	0.000772284	0.0703917	Ephrin type-B receptor 4	P54760	2050	EPHB4	SL004845
SNORD87:snoRNA	eIF-4H	-0.127723	-0.213396	-0.0420494	0.000774182	0.0703917	Eukaryotic translation initiation factor 4H	Q15056	7458	EIF4H	SL004924
hsa_piR_019825|gb|DQ597218|Homo_sapiens:1:227740227:227740256:Plus	ERBB3	0.0416418	0.0180687	0.0652149	0.000828589	0.0745284	Receptor tyrosine-protein kinase erbB-3	P21860	2065	ERBB3	SL002519
U8:snoRNA	Troponin T	0.0450451	0.0152026	0.0748875	0.000843073	0.0750245	Troponin T, cardiac muscle	P45379	7139	TNNT2	SL000052
hsa_piR_019825|gb|DQ597218|Homo_sapiens:1:227740227:227740256:Plus	HPG-	0.0491365	0.0146204	0.0836527	0.000853155	0.0751226	15-hydroxyprostaglandin dehydrogenase [NAD(+)]	P15428	3248	HPGD	SL003930
SNORD87:snoRNA	SDF-1	0.0874112	0.0362529	0.138569	0.000896292	0.0773063	Stromal cell-derived factor 1	P48061	6387	CXCL12	SL004712
SNORD107:snoRNA	Ubiquitin+1	-0.0582788	-0.0931564	-0.0234011	0.000896439	0.0773063	Ubiquitin+1, truncated mutation for UbB	P62979	6233	RPS27A	SL000605
SNORD107:snoRNA	SDF-1	0.0506417	0.0183239	0.0829594	0.000929843	0.07827	Stromal cell-derived factor 1	P48061	6387	CXCL12	SL004712
SNORD118:snoRNA	PDE4D	0.0384005	0.0159722	0.0608287	0.000935994	0.07827	cAMP-specific 3',5'-cyclic phosphodiesterase 4D	Q08499	5144	PDE4D	SL011404
SNORD87:snoRNA	RPS6KA3	-0.114471	-0.18324	-0.0457026	0.000943799	0.07827	Ribosomal protein S6 kinase alpha-3	P51812	6197	RPS6KA3	SL010515
U8:snoRNA	CAD15	0.0465813	0.0161525	0.0770102	0.000945041	0.07827	Cadherin-15	P55291	1013	CDH15	SL007295
U8:snoRNA	BCAR3	0.0406741	0.0129466	0.0684017	0.000957938	0.0785603	Breast cancer anti-estrogen resistance protein 3	O75815	8412	BCAR3	SL014470
hsa_piR_019825|gb|DQ597218|Homo_sapiens:1:227740227:227740256:Plus	Soggy-1	0.0455576	0.0115291	0.0795862	0.000987649	0.079655	Dickkopf-like protein 1	Q9UK85	27120	DKKL1	SL010381
hsa_piR_019825|gb|DQ597218|Homo_sapiens:1:227740227:227740256:Plus	IGFBP-6	-0.0518172	-0.0877354	-0.0158991	0.000990331	0.079655	Insulin-like growth factor-binding protein 6	P24592	3489	IGFBP6	SL005172
SNORD24:snoRNA	TIG2	-0.0485804	-0.0786044	-0.0185565	0.00100217	0.0798395	Retinoic acid receptor responder protein 2	Q99969	5919	RARRES2	SL005152
U8:snoRNA	OCAD1	0.0434364	0.0139066	0.0729661	0.00104744	0.082659	OCIA domain-containing protein 1	Q9NX40	54940	OCIAD1	SL010530
SNORD107:snoRNA	ERK-1	-0.0536025	-0.0858539	-0.0213511	0.00107367	0.0839367	Mitogen-activated protein kinase 3	P27361	5595	MAPK3	SL000409
SNORD107:snoRNA	eIF-4H	-0.0839947	-0.13776	-0.0302293	0.0011073	0.0853601	Eukaryotic translation initiation factor 4H	Q15056	7458	EIF4H	SL004924
SNORD24:snoRNA	GRB2 adapter protein	-0.115603	-0.191985	-0.0392217	0.00111228	0.0853601	Growth factor receptor-bound protein 2	P62993	2885	GRB2	SL003792
U8:snoRNA	OBCAM	0.0441637	0.0147421	0.0735853	0.00116132	0.086307	Opioid-binding protein/cell adhesion molecule	Q14982	4978	OPCML	SL005491
hsa_piR_019825|gb|DQ597218|Homo_sapiens:1:227740227:227740256:Plus	b2-Microglobulin	-0.0518924	-0.093266	-0.0105188	0.00118842	0.086307	Beta-2-microglobulin	P61769	567	B2M	SL000283
U8:snoRNA	C1QBP	0.0312892	0.0120692	0.0505092	0.00119691	0.086307	Complement component 1 Q subcomponent-binding protein, mitochondrial	Q07021	708	C1QBP	SL008177
SNORD24:snoRNA	PBEF	-0.143392	-0.227785	-0.0589991	0.00121635	0.086307	Nicotinamide phosphoribosyltransferase	P43490	10135	NAMPT	SL003685
SNORD118:snoRNA	eIF-5A-1	-0.0615109	-0.0988926	-0.0241291	0.00123166	0.086307	Eukaryotic translation initiation factor 5A-1	P63241	1984	EIF5A	SL005687
SNORD24:snoRNA	NSF1C	-0.13371	-0.214208	-0.053212	0.0012415	0.086307	NSFL1 cofactor p47	Q9UNZ2	55968	NSFL1C	SL006268
SNORD87:snoRNA	HSP 27	-0.107751	-0.185315	-0.0301869	0.00124378	0.086307	Heat shock protein beta-1	P04792	3315	HSPB1	SL000448
SNORD118:snoRNA	IL-3	0.055753	0.0208511	0.0906548	0.00125004	0.086307	Interleukin-3	P08700	3562	IL3	SL000479
hsa_piR_019825|gb|DQ597218|Homo_sapiens:1:227740227:227740256:Plus	sICAM-2	0.0373124	0.0149187	0.0597062	0.00126005	0.086307	Intercellular adhesion molecule 2	P13598	3384	ICAM2	SL003177
U8:snoRNA	MASP3	0.0481793	0.014973	0.0813856	0.00127705	0.086307	Mannan-binding lectin serine protease 1	P48740	5648	MASP1	SL011049
SNORD107:snoRNA	TRAIL R1	0.0800472	0.0320094	0.128085	0.00128062	0.086307	Tumor necrosis factor receptor superfamily member 10A	O00220	8797	TNFRSF10A	SL004156
SNORD24:snoRNA	IF4G2	-0.125855	-0.202903	-0.0488062	0.00129388	0.086307	Eukaryotic translation initiation factor 4 gamma 2	P78344	1982	EIF4G2	SL011211
U8:snoRNA	TNFSF18	0.0372964	0.013637	0.0609558	0.00129403	0.086307	Tumor necrosis factor ligand superfamily member 18	Q9UNG2	8995	TNFSF18	SL004326
SNORD107:snoRNA	NovH	0.0395282	0.015584	0.0634724	0.0012959	0.086307	Protein NOV homolog	P48745	4856	NOV	SL005236
SNORD24:snoRNA	RPS6KA3	-0.0804844	-0.128306	-0.0326632	0.00131363	0.086307	Ribosomal protein S6 kinase alpha-3	P51812	6197	RPS6KA3	SL010515
SNORD24:snoRNA	CTACK	0.0601788	0.026053	0.0943045	0.00131486	0.086307	C-C motif chemokine 27	Q9Y4X3	10850	CCL27	SL003168
hsa_piR_019825|gb|DQ597218|Homo_sapiens:1:227740227:227740256:Plus	alpha-1-antichymotrypsin complex	-0.131114	-0.20492	-0.0573088	0.0013282	0.086307	Alpha-1-antichymotrypsin complex	P01011	NA	SERPINA3	SL018548
SNORD107:snoRNA	Cyclophilin A	-0.0601742	-0.097534	-0.0228144	0.00133347	0.086307	Peptidyl-prolyl cis-trans isomerase A	P62937	5478	PPIA	SL004823
SNORD24:snoRNA	ITI heavy chain H4	-0.0409662	-0.0668013	-0.0151311	0.00133711	0.086307	Inter-alpha-trypsin inhibitor heavy chain H4	Q14624	3700	ITIH4	SL004739
U8:snoRNA	MMEL2	0.0544785	0.0165907	0.0923663	0.00134363	0.086307	Membrane metallo-endopeptidase-like 1	Q495T6	79258	MMEL1	SL010376
SNORD87:snoRNA	Galectin-4	0.0467237	0.017073	0.0763744	0.00135379	0.086307	Galectin-4	P56470	3960	LGALS4	SL005165
U8:snoRNA	DYRK3	0.0448151	0.0136856	0.0759447	0.00135696	0.086307	Dual specificity tyrosine-phosphorylation-regulated kinase 3	O43781	8444	DYRK3	SL013570
hsa_piR_019825|gb|DQ597218|Homo_sapiens:1:227740227:227740256:Plus	MMP-8	-0.199432	-0.318191	-0.0806723	0.00136193	0.086307	Neutrophil collagenase	P22894	4317	MMP8	SL000526
SNORD107:snoRNA	14-3-3 protein zeta/delta	-0.0631543	-0.103241	-0.0230682	0.00137824	0.0866841	14-3-3 protein zeta/delta	P63104	7534	YWHAZ	SL005688
SNORD24:snoRNA	UBE2N	-0.0902614	-0.143638	-0.0368848	0.00141323	0.0875242	Ubiquitin-conjugating enzyme E2 N	P61088	7334	UBE2N	SL008143
SNORD118:snoRNA	HSP 27	-0.0869128	-0.144174	-0.0296513	0.001414	0.0875242	Heat shock protein beta-1	P04792	3315	HSPB1	SL000448
hsa_piR_019825|gb|DQ597218|Homo_sapiens:1:227740227:227740256:Plus	HHLA2	0.055462	0.0161627	0.0947614	0.00145265	0.0875242	HERV-H LTR-associating protein 2	Q9UM44	NA	HHLA2	SL020171
hsa_piR_019825|gb|DQ597218|Homo_sapiens:1:227740227:227740256:Plus	LGMN	0.033748	0.00566856	0.0618275	0.00146043	0.0875242	Legumain	Q99538	5641	LGMN	SL008909
SNORD118:snoRNA	Nectin-like protein 1	0.0496224	0.0189332	0.0803116	0.00146926	0.0875242	Cell adhesion molecule 3	Q8N126	57863	CADM3	SL004804
SNORD24:snoRNA	LCK	0.0728766	0.029316	0.116437	0.00148096	0.0875242	Tyrosine-protein kinase Lck	P06239	3932	LCK	SL006916
hsa_piR_019825|gb|DQ597218|Homo_sapiens:1:227740227:227740256:Plus	LY86	0.0383657	0.0092679	0.0674636	0.00148697	0.0875242	Lymphocyte antigen 86	O95711	9450	LY86	SL007059
SNORD107:snoRNA	NANOG	0.0522537	0.0175722	0.0869352	0.00148894	0.0875242	Homeobox protein NANOG	Q9H9S0	79923	NANOG	SL005235
SNORD118:snoRNA	Karyopherin-a2	0.0398103	0.0168885	0.0627321	0.00149308	0.0875242	Importin subunit alpha-1	P52292	3838	KPNA2	SL004718
SNORD118:snoRNA	LCK	0.0771618	0.0307603	0.123563	0.00149623	0.0875242	Tyrosine-protein kinase Lck	P06239	3932	LCK	SL006916
SNORD107:snoRNA	IL-10 Rb	0.0312645	0.0118175	0.0507114	0.00152993	0.0881702	Interleukin-10 receptor subunit beta	Q08334	3588	IL10RB	SL004147
U8:snoRNA	CD39	0.0374633	0.0121135	0.0628131	0.00153817	0.0881702	Ectonucleoside triphosphate diphosphohydrolase 1	P49961	953	ENTPD1	SL010371
SNORD118:snoRNA	MATN3	0.0497611	0.0186414	0.0808809	0.00154971	0.0881702	Matrilin-3	O15232	4148	MATN3	SL006992
U8:snoRNA	Gro-a	0.038619	0.0128116	0.0644264	0.00156473	0.0881702	Growth-regulated alpha protein	P09341	2919	CXCL1	SL003173
SNORD87:snoRNA	LCK	0.102767	0.0400964	0.165438	0.00156731	0.0881702	Tyrosine-protein kinase Lck	P06239	3932	LCK	SL006916
hsa_piR_019825|gb|DQ597218|Homo_sapiens:1:227740227:227740256:Plus	Galectin-7	0.0415861	0.00432411	0.0788481	0.00157052	0.0881702	Galectin-7	P47929	3963	LGALS7	SL005166
hsa_piR_019825|gb|DQ597218|Homo_sapiens:1:227740227:227740256:Plus	GOT1	0.033612	0.011991	0.055233	0.00159048	0.0882044	Aspartate aminotransferase, cytoplasmic	P17174	2805	GOT1	SL000280
U8:snoRNA	Myokinase, human	-0.1254	-0.196942	-0.0538581	0.00159221	0.0882044	Adenylate kinase isoenzyme 1	P00568	203	AK1	SL004296
U8:snoRNA	HSP 27	-0.0866746	-0.143541	-0.0298085	0.00163615	0.0891602	Heat shock protein beta-1	P04792	3315	HSPB1	SL000448
U8:snoRNA	Cytidylate kinase	0.0555848	0.0169539	0.0942157	0.00165645	0.0891602	UMP-CMP kinase	P30085	51727	CMPK1	SL007871
hsa_piR_019825|gb|DQ597218|Homo_sapiens:1:227740227:227740256:Plus	calgranulin B	-0.146865	-0.234275	-0.0594546	0.00168947	0.0891602	Protein S100-A9	P06702	6280	S100A9	SL004477
SNORD87:snoRNA	UBE2N	-0.121495	-0.198481	-0.0445096	0.00169932	0.0891602	Ubiquitin-conjugating enzyme E2 N	P61088	7334	UBE2N	SL008143
U8:snoRNA	IGFBP-4	-0.049129	-0.079389	-0.0188691	0.00170612	0.0891602	Insulin-like growth factor-binding protein 4	P22692	3487	IGFBP4	SL005171
SNORD87:snoRNA	TCTP	-0.0788722	-0.133683	-0.0240609	0.00171617	0.0891602	Translationally-controlled tumor protein	P13693	7178	TPT1	SL005679
hsa_piR_019825|gb|DQ597218|Homo_sapiens:1:227740227:227740256:Plus	OCAD1	0.0368529	0.00501764	0.0686882	0.00172843	0.0891602	OCIA domain-containing protein 1	Q9NX40	54940	OCIAD1	SL010530
SNORD24:snoRNA	ANGL3	0.0302389	0.0112326	0.0492451	0.00174206	0.0891602	Angiopoietin-related protein 3	Q9Y5C1	27329	ANGPTL3	SL006803
U8:snoRNA	PPAC	-0.178261	-0.288914	-0.0676083	0.00174528	0.0891602	Low molecular weight phosphotyrosine protein phosphatase	P24666	52	ACP1	SL008063
SNORD24:snoRNA	CRK	-0.0525525	-0.0879705	-0.0171344	0.00174802	0.0891602	Adapter molecule crk	P46108	1398	CRK	SL013240
SNORD87:snoRNA	14-3-3 protein zeta/delta	-0.0919127	-0.155914	-0.0279112	0.00176428	0.0891602	14-3-3 protein zeta/delta	P63104	7534	YWHAZ	SL005688
SNORD24:snoRNA	MMP-17	0.0455687	0.0184781	0.0726594	0.00177032	0.0891602	Matrix metalloproteinase-17	Q9ULZ9	4326	MMP17	SL003332
hsa_piR_019825|gb|DQ597218|Homo_sapiens:1:227740227:227740256:Plus	WFKN1	0.0735301	0.0288733	0.118187	0.00177321	0.0891602	WAP, kazal, immunoglobulin, kunitz and NTR domain-containing protein 1	Q96NZ8	117166	WFIKKN1	SL012783
SNORD118:snoRNA	TFF3	-0.107132	-0.180336	-0.0339272	0.00177808	0.0891602	Trefoil factor 3	Q07654	7033	TFF3	SL006119
hsa_piR_019825|gb|DQ597218|Homo_sapiens:1:227740227:227740256:Plus	LIGHT	-0.0884184	-0.139851	-0.036986	0.00178805	0.0891602	Tumor necrosis factor ligand superfamily member 14	O43557	8740	TNFSF14	SL004648
SNORD24:snoRNA	TNFSF18	0.0358974	0.0135497	0.0582451	0.0017936	0.0891602	Tumor necrosis factor ligand superfamily member 18	Q9UNG2	8995	TNFSF18	SL004326
hsa_piR_019825|gb|DQ597218|Homo_sapiens:1:227740227:227740256:Plus	URB	-0.0328207	-0.0688531	0.00321167	0.00181568	0.0891602	Coiled-coil domain-containing protein 80	Q76M96	151887	CCDC80	SL010390
SNORD24:snoRNA	PSA	0.0471129	-0.0366551	0.130881	0.00182121	0.0891602	Prostate-specific antigen	P07288	354	KLK3	SL000062
hsa-miR-143-5p	Apo B	0.130654	0.0317675	0.22954	0.00182441	0.0891602	Apolipoprotein B	P04114	338	APOB	SL000020
hsa_piR_019825|gb|DQ597218|Homo_sapiens:1:227740227:227740256:Plus	PSME1	0.0344552	0.00770575	0.0612047	0.0018345	0.0891602	Proteasome activator complex subunit 1	Q06323	5720	PSME1	SL008176
U8:snoRNA	PERL	0.106332	0.0389244	0.17374	0.00184237	0.0891602	Lactoperoxidase	P22079	4025	LPO	SL007153
SNORD107:snoRNA	Dkk-4	0.0571534	0.0200681	0.0942387	0.00184889	0.0891602	Dickkopf-related protein 4	Q9UBT3	27121	DKK4	SL010612
SNORD107:snoRNA	Transketolase	-0.0690364	-0.109652	-0.0284208	0.00185462	0.0891602	Transketolase	P29401	7086	TKT	SL003655
SNORD107:snoRNA	LCK	0.0649263	0.0255227	0.10433	0.00189963	0.0905442	Tyrosine-protein kinase Lck	P06239	3932	LCK	SL006916
U8:snoRNA	Flt-3	0.0458724	0.0135605	0.0781844	0.00190506	0.0905442	Receptor-type tyrosine-protein kinase FLT3	P36888	2322	FLT3	SL004636
SNORD24:snoRNA	14-3-3 protein beta/alpha	-0.0683017	-0.110287	-0.0263169	0.00193819	0.0912529	14-3-3 protein beta/alpha	P31946	7529	YWHAB	SL004815
SNORD24:snoRNA	CgA	-0.140992	-0.240674	-0.0413089	0.00194178	0.0912529	Chromogranin-A	P10645	1113	CHGA	SL002762
U8:snoRNA	CAMK1	0.0248392	0.00679776	0.0428805	0.00199215	0.09279	Calcium/calmodulin-dependent protein kinase type 1	Q14012	8536	CAMK1	SL010489
SNORD24:snoRNA	Activated Protein C	0.0448348	0.0153579	0.0743116	0.00199668	0.09279	Activated Protein C	P04070	5624	PROC	SL003974
U8:snoRNA	Soggy-1	0.0450143	0.0132611	0.0767674	0.0020117	0.0929716	Dickkopf-like protein 1	Q9UK85	27120	DKKL1	SL010381
hsa_piR_019825|gb|DQ597218|Homo_sapiens:1:227740227:227740256:Plus	DSC2	-0.042879	-0.0819324	-0.00382571	0.00203576	0.0932344	Desmocollin-2	Q02487	1824	DSC2	SL008631
SNORD87:snoRNA	ANGL3	0.0426169	0.0152744	0.0699593	0.00203968	0.0932344	Angiopoietin-related protein 3	Q9Y5C1	27329	ANGPTL3	SL006803
hsa_piR_019825|gb|DQ597218|Homo_sapiens:1:227740227:227740256:Plus	CDK1/cyclin B	0.0402027	0.0120323	0.068373	0.00205261	0.0933157	Cyclin-dependent kinase 1:G2/mitotic-specific cyclin-B1 complex	P06493 P14635	983 891	CDC2 CCNB1	SL010494
U8:snoRNA	DRAK2	0.0469595	0.0131286	0.0807904	0.00209376	0.0942369	Serine/threonine-protein kinase 17B	O94768	9262	STK17B	SL016566
SNORD24:snoRNA	CSK	-0.101371	-0.167159	-0.0355824	0.00209541	0.0942369	Tyrosine-protein kinase CSK	P41240	1445	CSK	SL004781
hsa_piR_019825|gb|DQ597218|Homo_sapiens:1:227740227:227740256:Plus	BCAR3	0.0331194	0.00319624	0.0630425	0.00212029	0.0945383	Breast cancer anti-estrogen resistance protein 3	O75815	8412	BCAR3	SL014470
SNORD107:snoRNA	Karyopherin-a2	0.0327373	0.0132453	0.0522293	0.00213796	0.0945383	Importin subunit alpha-1	P52292	3838	KPNA2	SL004718
SNORD107:snoRNA	Triosephosphate isomerase	-0.0656692	-0.105485	-0.0258531	0.00213906	0.0945383	Triosephosphate isomerase	P60174	7167	TPI1	SL004812
SNORD24:snoRNA	IMB1	-0.119489	-0.1918	-0.0471779	0.0021921	0.0945383	Importin subunit beta-1	Q14974	3837	KPNB1	SL010927
U8:snoRNA	eIF-5A-1	-0.0598978	-0.0970683	-0.0227274	0.00220814	0.0945383	Eukaryotic translation initiation factor 5A-1	P63241	1984	EIF5A	SL005687
hsa_piR_019825|gb|DQ597218|Homo_sapiens:1:227740227:227740256:Plus	suPAR	-0.0356767	-0.0581923	-0.0131611	0.00222892	0.0945383	Urokinase plasminogen activator surface receptor	Q03405	5329	PLAUR	SL002506
hsa_piR_019825|gb|DQ597218|Homo_sapiens:1:227740227:227740256:Plus	OBCAM	0.0380265	0.00631076	0.0697423	0.00223137	0.0945383	Opioid-binding protein/cell adhesion molecule	Q14982	4978	OPCML	SL005491
U8:snoRNA	CD226	0.0561664	0.0190635	0.0932693	0.00223262	0.0945383	CD226 antigen	Q15762	10666	CD226	SL011100
hsa_piR_019825|gb|DQ597218|Homo_sapiens:1:227740227:227740256:Plus	Proteinase-3	-0.144874	-0.232465	-0.0572831	0.00224879	0.0945383	Myeloblastin	P24158	5657	PRTN3	SL004008
hsa_piR_019825|gb|DQ597218|Homo_sapiens:1:227740227:227740256:Plus	MMP-9	-0.137831	-0.223447	-0.0522146	0.00225746	0.0945383	Matrix metalloproteinase-9	P14780	4318	MMP9	SL000527
hsa_piR_019825|gb|DQ597218|Homo_sapiens:1:227740227:227740256:Plus	PolyUbiquitin K63	0.0313166	0.0031082	0.059525	0.00226656	0.0945383	PolyUbiquitin K63-linked	P0CG48	7316	UBC	SL017290
hsa_piR_019825|gb|DQ597218|Homo_sapiens:1:227740227:227740256:Plus	CAD15	0.0397769	0.00695672	0.0725971	0.00227208	0.0945383	Cadherin-15	P55291	1013	CDH15	SL007295
SNORD118:snoRNA	sFRP-3	0.0374027	0.0135188	0.0612865	0.00228233	0.0945383	Secreted frizzled-related protein 3	Q92765	2487	FRZB	SL004650
U8:snoRNA	BMP-7	0.0768552	0.0264946	0.127216	0.00228295	0.0945383	Bone morphogenetic protein 7	P18075	655	BMP7	SL004078
SNORD24:snoRNA	PDPK1	-0.09385	-0.156164	-0.0315364	0.00228884	0.0945383	3-phosphoinositide-dependent protein kinase 1	O15530	5170	PDPK1	SL006998
hsa_piR_019825|gb|DQ597218|Homo_sapiens:1:227740227:227740256:Plus	DPP2	0.0363715	0.00603364	0.0667094	0.00231727	0.0945383	Dipeptidyl peptidase 2	Q9UHL4	29952	DPP7	SL008916
hsa_piR_019825|gb|DQ597218|Homo_sapiens:1:227740227:227740256:Plus	Nectin-like protein 1	0.0376851	0.00466553	0.0707046	0.00231897	0.0945383	Cell adhesion molecule 3	Q8N126	57863	CADM3	SL004804
SNORD118:snoRNA	UBE2N	-0.092549	-0.149509	-0.0355892	0.0023236	0.0945383	Ubiquitin-conjugating enzyme E2 N	P61088	7334	UBE2N	SL008143
hsa_piR_019825|gb|DQ597218|Homo_sapiens:1:227740227:227740256:Plus	RANK	0.0433058	0.00516784	0.0814438	0.00234068	0.0945383	Tumor necrosis factor receptor superfamily member 11A	Q9Y6Q6	8792	TNFRSF11A	SL003690
SNORD107:snoRNA	Myokinase, human	-0.102239	-0.163543	-0.040934	0.0023507	0.0945383	Adenylate kinase isoenzyme 1	P00568	203	AK1	SL004296
U8:snoRNA	RSK-like protein kinase	-0.0533128	-0.0854738	-0.0211519	0.00235308	0.0945383	Ribosomal protein S6 kinase alpha-5	O75582	9252	RPS6KA5	SL006919
U8:snoRNA	DPP2	0.0398061	0.0115905	0.0680217	0.00237287	0.0945383	Dipeptidyl peptidase 2	Q9UHL4	29952	DPP7	SL008916
SNORD118:snoRNA	TNFSF18	0.0371779	0.0133466	0.0610092	0.00237463	0.0945383	Tumor necrosis factor ligand superfamily member 18	Q9UNG2	8995	TNFSF18	SL004326
SNORD118:snoRNA	PPAC	-0.174047	-0.285623	-0.0624704	0.00237561	0.0945383	Low molecular weight phosphotyrosine protein phosphatase	P24666	52	ACP1	SL008063
SNORD107:snoRNA	Ubiquitin	-0.0428043	-0.0696351	-0.0159736	0.00238465	0.0945383	Ubiquitin	P62979	6233	RPS27A	SL004070
hsa_piR_019825|gb|DQ597218|Homo_sapiens:1:227740227:227740256:Plus	Renin	-0.139268	-0.247781	-0.0307548	0.00245146	0.0967288	Renin	P00797	5972	REN	SL000565
SNORD118:snoRNA	DAPK2	0.0466675	0.0156469	0.0776881	0.00247227	0.0970918	Death-associated protein kinase 2	Q9UIK4	23604	DAPK2	SL007752
SNORD87:snoRNA	14-3-3 protein beta/alpha	-0.0916643	-0.152212	-0.0311167	0.00250476	0.0979081	14-3-3 protein beta/alpha	P31946	7529	YWHAB	SL004815
SNORD118:snoRNA	DPP2	0.0427943	0.0144688	0.0711199	0.00253852	0.0984493	Dipeptidyl peptidase 2	Q9UHL4	29952	DPP7	SL008916
hsa_piR_019825|gb|DQ597218|Homo_sapiens:1:227740227:227740256:Plus	BFL1	0.0445045	0.0118838	0.0771253	0.00254215	0.0984493	Bcl-2-related protein A1	Q16548	597	BCL2A1	SL003703
SNORD24:snoRNA	IL22RA1	0.0518758	0.0161863	0.0875653	0.00255415	0.098452	Interleukin-22 receptor subunit alpha-1	Q8N6P7	58985	IL22RA1	SL007806
SNORD87:snoRNA	Cyclophilin A	-0.0840452	-0.143808	-0.0242823	0.00256575	0.098452	Peptidyl-prolyl cis-trans isomerase A	P62937	5478	PPIA	SL004823
U8:snoRNA	MRCKB	0.0499994	0.0135388	0.08646	0.00262846	0.0993329	Serine/threonine-protein kinase MRCK beta	Q9Y5S2	9578	CDC42BPB	SL006805
SNORD24:snoRNA	eIF-5A-1	-0.0521237	-0.0874074	-0.01684	0.00263358	0.0993329	Eukaryotic translation initiation factor 5A-1	P63241	1984	EIF5A	SL005687
SNORD87:snoRNA	IL-17 RC	0.140507	0.0522993	0.228714	0.00263898	0.0993329	Interleukin-17 receptor C	Q8NAC3	84818	IL17RC	SL011068
hsa_piR_019825|gb|DQ597218|Homo_sapiens:1:227740227:227740256:Plus	EphB4	0.0365619	0.00358045	0.0695434	0.00264004	0.0993329	Ephrin type-B receptor 4	P54760	2050	EPHB4	SL004845
SNORD107:snoRNA	TCTP	-0.0510655	-0.0854926	-0.0166385	0.00264808	0.0993329	Translationally-controlled tumor protein	P13693	7178	TPT1	SL005679
SNORD118:snoRNA	OSM	0.0425928	0.014661	0.0705247	0.00270192	0.100728	Oncostatin-M	P13725	5008	OSM	SL000530
hsa_piR_019825|gb|DQ597218|Homo_sapiens:1:227740227:227740256:Plus	TIG2	-0.0456123	-0.079853	-0.0113716	0.00270936	0.100728	Retinoic acid receptor responder protein 2	Q99969	5919	RARRES2	SL005152
hsa_piR_019825|gb|DQ597218|Homo_sapiens:1:227740227:227740256:Plus	Angiopoietin-2	-0.0558336	-0.103112	-0.00855509	0.00276342	0.101636	Angiopoietin-2	O15123	285	ANGPT2	SL001996
U8:snoRNA	17-beta-HSD 1	0.0402329	0.0109474	0.0695184	0.00276434	0.101636	Estradiol 17-beta-dehydrogenase 1	P14061	3292	HSD17B1	SL004253
U8:snoRNA	Calcineurin B a	0.0379743	0.0104252	0.0655234	0.00277024	0.101636	Calcineurin subunit B type 1	P63098	5534	PPP3R1	SL004720
SNORD24:snoRNA	Ubiquitin	-0.0457537	-0.0754903	-0.0160172	0.00280324	0.102398	Ubiquitin	P62979	6233	RPS27A	SL004070
SNORD107:snoRNA	BMPER	0.0682055	0.0217998	0.114611	0.00283348	0.102613	BMP-binding endothelial regulator protein	Q8N8U9	168667	BMPER	SL007531
U8:snoRNA	B7	0.0321178	0.0108417	0.0533938	0.00283435	0.102613	T-lymphocyte activation antigen CD80	P33681	941	CD80	SL003738
U8:snoRNA	Marapsin	0.0407004	0.0103646	0.0710361	0.00284847	0.102613	Serine protease 27	Q9BQR3	83886	PRSS27	SL011069
SNORD107:snoRNA	BARK1	-0.0833341	-0.135529	-0.0311395	0.00285821	0.102613	beta-adrenergic receptor kinase 1	P25098	156	ADRBK1	SL002792
U8:snoRNA	REG4	-0.0704908	-0.126736	-0.0142458	0.00290499	0.103131	Regenerating islet-derived protein 4	Q9BYZ8	83998	REG4	SL012561
U8:snoRNA	PPIB	0.0488878	0.0128526	0.0849231	0.00290505	0.103131	Peptidyl-prolyl cis-trans isomerase B	P23284	5479	PPIB	SL007869
hsa_piR_019825|gb|DQ597218|Homo_sapiens:1:227740227:227740256:Plus	Lectin, mannose-binding 2	0.0649125	0.0089373	0.120888	0.00290961	0.103131	Vesicular integral-membrane protein VIP36	Q12907	10960	LMAN2	SL005403
SNORD118:snoRNA	HSP 60	0.0370849	0.0113724	0.0627973	0.0029282	0.103352	60 kDa heat shock protein, mitochondrial	P10809	3329	HSPD1	SL000450
hsa_piR_019825|gb|DQ597218|Homo_sapiens:1:227740227:227740256:Plus	LSAMP	-0.0378656	-0.0685592	-0.00717192	0.00296621	0.104164	Limbic system-associated membrane protein	Q13449	4045	LSAMP	SL005196
SNORD24:snoRNA	Karyopherin-a2	0.0359363	0.0143608	0.0575118	0.00297826	0.104164	Importin subunit alpha-1	P52292	3838	KPNA2	SL004718
U8:snoRNA	LY86	0.0384733	0.0113356	0.0656109	0.00298856	0.104164	Lymphocyte antigen 86	O95711	9450	LY86	SL007059
SNORD87:snoRNA	CgA	-0.182784	-0.326589	-0.0389796	0.00303435	0.105321	Chromogranin-A	P10645	1113	CHGA	SL002762
U8:snoRNA	NADPH-P450 Oxidoreductase	0.0976647	0.0264722	0.168857	0.00306635	0.1058	NADPH--cytochrome P450 reductase	P16435	5447	POR	SL000528
hsa_piR_019825|gb|DQ597218|Homo_sapiens:1:227740227:227740256:Plus	Lymphotactin	0.0628932	0.0215116	0.104275	0.00307346	0.1058	Lymphotactin	P47992	6375	XCL1	SL003186
SNORD87:snoRNA	PDPK1	-0.122184	-0.21211	-0.0322578	0.0031354	0.10749	3-phosphoinositide-dependent protein kinase 1	O15530	5170	PDPK1	SL006998
SNORD87:snoRNA	NDP kinase B	-0.131974	-0.219727	-0.0442208	0.00315176	0.10761	Nucleoside diphosphate kinase B	P22392	4831	NME2	SL004921
SNORD24:snoRNA	Ubiquitin+1	-0.0572421	-0.0960623	-0.018422	0.00319974	0.108804	Ubiquitin+1, truncated mutation for UbB	P62979	6233	RPS27A	SL000605
hsa_piR_019825|gb|DQ597218|Homo_sapiens:1:227740227:227740256:Plus	Ephrin-A4	-0.0341748	-0.0634868	-0.00486272	0.0032572	0.109425	Ephrin-A4	P52798	1945	EFNA4	SL004140
hsa_piR_019825|gb|DQ597218|Homo_sapiens:1:227740227:227740256:Plus	Lactoferrin	-0.151186	-0.246574	-0.0557971	0.00325763	0.109425	Lactotransferrin	P02788	4057	LTF	SL000496
hsa_piR_019825|gb|DQ597218|Homo_sapiens:1:227740227:227740256:Plus	EphB6	-0.0365695	-0.0630621	-0.0100769	0.00326022	0.109425	Ephrin type-B receptor 6	O15197	2051	EPHB6	SL008414
SNORD24:snoRNA	NANOG	0.054767	0.0163047	0.0932293	0.00327765	0.109425	Homeobox protein NANOG	Q9H9S0	79923	NANOG	SL005235
SNORD87:snoRNA	Ubiquitin+1	-0.0780915	-0.134005	-0.0221777	0.0032861	0.109425	Ubiquitin+1, truncated mutation for UbB	P62979	6233	RPS27A	SL000605
SNORD107:snoRNA	NDP kinase B	-0.0851401	-0.140261	-0.0300189	0.0032965	0.109425	Nucleoside diphosphate kinase B	P22392	4831	NME2	SL004921
SNORD118:snoRNA	C1QBP	0.0294338	0.0100176	0.04885	0.00332323	0.109877	Complement component 1 Q subcomponent-binding protein, mitochondrial	Q07021	708	C1QBP	SL008177
SNORD107:snoRNA	DPP2	0.0374402	0.0134331	0.0614472	0.00335255	0.110038	Dipeptidyl peptidase 2	Q9UHL4	29952	DPP7	SL008916
SNORD118:snoRNA	LGMN	0.0368831	0.0105833	0.0631828	0.0033666	0.110038	Legumain	Q99538	5641	LGMN	SL008909
SNORD24:snoRNA	PPID	-0.119993	-0.200822	-0.0391645	0.00336757	0.110038	Peptidyl-prolyl cis-trans isomerase D	Q08752	5481	PPID	SL007373
U8:snoRNA	Protein disulfide isomerase A3	0.0361614	0.00849328	0.0638295	0.00338636	0.110219	Protein disulfide-isomerase A3	P30101	2923	PDIA3	SL003524
SNORD118:snoRNA	TAK1-TAB1	0.041844	0.0135365	0.0701515	0.00339981	0.110219	Mitogen-activated protein kinase kinase kinase 7:TGF-beta-activated kinase 1 and MAP3K7-binding protein 1 fusion	O43318 Q15750	6885 10454	MAP3K7 TAB1	SL016567
SNORD118:snoRNA	ITI heavy chain H4	-0.0402381	-0.0678541	-0.012622	0.00341264	0.110219	Inter-alpha-trypsin inhibitor heavy chain H4	Q14624	3700	ITIH4	SL004739
SNORD118:snoRNA	RSK-like protein kinase	-0.0511134	-0.0835762	-0.0186507	0.00346718	0.111239	Ribosomal protein S6 kinase alpha-5	O75582	9252	RPS6KA5	SL006919
SNORD24:snoRNA	Myokinase, human	-0.110034	-0.177965	-0.0421041	0.00347083	0.111239	Adenylate kinase isoenzyme 1	P00568	203	AK1	SL004296
SNORD107:snoRNA	IL-17 RC	0.0840667	0.0284575	0.139676	0.00351999	0.111268	Interleukin-17 receptor C	Q8NAC3	84818	IL17RC	SL011068
SNORD107:snoRNA	IL-6	0.0819449	0.0261956	0.137694	0.00353835	0.111268	Interleukin-6	P05231	3569	IL6	SL000087
U8:snoRNA	PPID	-0.131493	-0.216846	-0.046139	0.00356501	0.111268	Peptidyl-prolyl cis-trans isomerase D	Q08752	5481	PPID	SL007373
SNORD24:snoRNA	calgranulin B	0.111342	0.0334775	0.189206	0.00356792	0.111268	Protein S100-A9	P06702	6280	S100A9	SL004477
SNORD107:snoRNA	HSP 27	-0.060976	-0.109938	-0.0120141	0.00358811	0.111268	Heat shock protein beta-1	P04792	3315	HSPB1	SL000448
SNORD118:snoRNA	SMAD2	-0.0839238	-0.140712	-0.0271351	0.00359809	0.111268	Mothers against decapentaplegic homolog 2	Q15796	4087	SMAD2	SL004101
U8:snoRNA	DRR1	0.0331283	0.00959597	0.0566606	0.00360055	0.111268	Protein FAM107A	O95990	11170	FAM107A	SL004752
SNORD87:snoRNA	BDNF	0.112241	0.0374251	0.187056	0.0036047	0.111268	Brain-derived neurotrophic factor	P23560	627	BDNF	SL003951
hsa_piR_019825|gb|DQ597218|Homo_sapiens:1:227740227:227740256:Plus	OLR1	-0.156021	-0.259766	-0.0522758	0.00360633	0.111268	Oxidized low-density lipoprotein receptor 1	P78380	4973	OLR1	SL007327
SNORD87:snoRNA	GAPDH, liver	-0.121549	-0.200774	-0.0423247	0.00361957	0.111268	Glyceraldehyde-3-phosphate dehydrogenase	P04406	2597	GAPDH	SL003785
SNORD118:snoRNA	NRX1B	-0.0726019	-0.125943	-0.0192609	0.00364901	0.111268	Neurexin-1-beta	P58400	9378	NRXN1	SL009054
SNORD87:snoRNA	Triosephosphate isomerase	-0.0985835	-0.162085	-0.0350822	0.00366719	0.111268	Triosephosphate isomerase	P60174	7167	TPI1	SL004812
SNORD24:snoRNA	FCN1	0.0550512	0.0207218	0.0893806	0.0036694	0.111268	Ficolin-1	O00602	2219	FCN1	SL010462
SNORD107:snoRNA	CSK	-0.0856973	-0.145339	-0.0260558	0.0036711	0.111268	Tyrosine-protein kinase CSK	P41240	1445	CSK	SL004781
U8:snoRNA	Cadherin-6	0.036841	0.00809391	0.0655882	0.00367123	0.111268	Cadherin-6	P55285	1004	CDH6	SL004865
SNORD118:snoRNA	IMB1	-0.120752	-0.197967	-0.0435368	0.00370121	0.111771	Importin subunit beta-1	Q14974	3837	KPNB1	SL010927
hsa_piR_019825|gb|DQ597218|Homo_sapiens:1:227740227:227740256:Plus	AGR2	0.0384889	0.00656559	0.0704122	0.00372128	0.111928	Anterior gradient protein 2 homolog	O95994	10551	AGR2	SL004925
hsa_piR_019825|gb|DQ597218|Homo_sapiens:1:227740227:227740256:Plus	Cadherin-6	0.0333109	0.00242302	0.0641988	0.00373316	0.111928	Cadherin-6	P55285	1004	CDH6	SL004865
hsa_piR_019825|gb|DQ597218|Homo_sapiens:1:227740227:227740256:Plus	FAM107B	0.0561294	0.015879	0.0963798	0.00378863	0.113185	Protein FAM107B	Q9H098	83641	FAM107B	SL016129
U8:snoRNA	CTACK	0.0599404	0.0237156	0.0961651	0.00382983	0.113902	C-C motif chemokine 27	Q9Y4X3	10850	CCL27	SL003168
SNORD118:snoRNA	Glucagon	-0.146988	-0.247235	-0.0467401	0.00383985	0.113902	Glucagon	P01275	2641	GCG	SL000433
hsa_piR_019825|gb|DQ597218|Homo_sapiens:1:227740227:227740256:Plus	MRCKB	0.0415511	0.00226612	0.080836	0.00385503	0.113948	Serine/threonine-protein kinase MRCK beta	Q9Y5S2	9578	CDC42BPB	SL006805
hsa_piR_019825|gb|DQ597218|Homo_sapiens:1:227740227:227740256:Plus	Aminoacylase-1	0.145225	0.0464942	0.243955	0.00390709	0.114466	Aminoacylase-1	Q03154	95	ACY1	SL005574
SNORD107:snoRNA	prostatic binding protein	-0.0582863	-0.0957339	-0.0208386	0.0039104	0.114466	Phosphatidylethanolamine-binding protein 1	P30086	5037	PEBP1	SL005358
hsa_piR_019825|gb|DQ597218|Homo_sapiens:1:227740227:227740256:Plus	C5a	-0.0629168	-0.113402	-0.0124317	0.0039136	0.114466	C5a anaphylatoxin	P01031	727	C5	SL000320
SNORD24:snoRNA	SHC1	-0.0583928	-0.100724	-0.0160612	0.00400071	0.116606	SHC-transforming protein 1	P29353	6464	SHC1	SL014469
SNORD24:snoRNA	TRAIL R1	0.0754201	0.0218601	0.12898	0.00402922	0.117029	Tumor necrosis factor receptor superfamily member 10A	O00220	8797	TNFRSF10A	SL004156
hsa_piR_019825|gb|DQ597218|Homo_sapiens:1:227740227:227740256:Plus	CHKB	0.0521062	0.00522624	0.0989862	0.00410063	0.118354	Choline/ethanolamine kinase	Q9Y259	1120	CHKB	SL018256
hsa_piR_019825|gb|DQ597218|Homo_sapiens:1:227740227:227740256:Plus	DRAK2	0.0384107	0.00193922	0.0748822	0.00410504	0.118354	Serine/threonine-protein kinase 17B	O94768	9262	STK17B	SL016566
SNORD107:snoRNA	PHI	-0.0694221	-0.11663	-0.0222138	0.00412528	0.118354	Glucose-6-phosphate isomerase	P06744	2821	GPI	SL000539
hsa_piR_019825|gb|DQ597218|Homo_sapiens:1:227740227:227740256:Plus	Flt-3	0.0376178	0.00277305	0.0724625	0.00414464	0.118354	Receptor-type tyrosine-protein kinase FLT3	P36888	2322	FLT3	SL004636
SNORD107:snoRNA	eIF-5A-1	-0.0434811	-0.0754768	-0.0114855	0.00415971	0.118354	Eukaryotic translation initiation factor 5A-1	P63241	1984	EIF5A	SL005687
SNORD24:snoRNA	SDF-1	0.0535439	0.0177103	0.0893775	0.00416035	0.118354	Stromal cell-derived factor 1	P48061	6387	CXCL12	SL004712
SNORD24:snoRNA	Sphingosine kinase 1	-0.0762114	-0.132527	-0.019896	0.00417386	0.118354	Sphingosine kinase 1	Q9NYA1	8877	SPHK1	SL006088
SNORD118:snoRNA	ABL2	0.0526854	0.0158019	0.089569	0.0042174	0.119184	Abelson tyrosine-protein kinase 2	P42684	27	ABL2	SL010488
hsa_piR_019825|gb|DQ597218|Homo_sapiens:1:227740227:227740256:Plus	CRDL1	-0.0255395	-0.0564311	0.00535206	0.00423414	0.119254	Chordin-like protein 1	Q9BU40	91851	CHRDL1	SL009400
SNORD118:snoRNA	RS7	0.0491559	0.0151212	0.0831906	0.00428826	0.119919	40S ribosomal protein S7	P62081	6201	RPS7	SL011528
hsa_piR_019825|gb|DQ597218|Homo_sapiens:1:227740227:227740256:Plus	C1QBP	0.0269055	0.0061569	0.0476542	0.00430038	0.119919	Complement component 1 Q subcomponent-binding protein, mitochondrial	Q07021	708	C1QBP	SL008177
SNORD24:snoRNA	TGF-b R II	0.0627564	0.0202451	0.105268	0.00430073	0.119919	TGF-beta receptor type-2	P37173	7048	TGFBR2	SL002078
SNORD24:snoRNA	LYN	-0.100764	-0.172813	-0.028715	0.00431661	0.119962	Tyrosine-protein kinase Lyn	P07948	4067	LYN	SL006917
SNORD87:snoRNA	CRK	-0.0656072	-0.116789	-0.0144257	0.00437448	0.121167	Adapter molecule crk	P46108	1398	CRK	SL013240
SNORD87:snoRNA	GRB2 adapter protein	-0.131689	-0.242411	-0.0209664	0.00441478	0.12188	Growth factor receptor-bound protein 2	P62993	2885	GRB2	SL003792
U8:snoRNA	Cofilin-1	0.0313701	0.00764775	0.0550924	0.00449308	0.12318	Cofilin-1	P23528	1072	CFL1	SL004920
SNORD107:snoRNA	TNFSF18	0.0312908	0.011055	0.0515265	0.00450708	0.12318	Tumor necrosis factor ligand superfamily member 18	Q9UNG2	8995	TNFSF18	SL004326
hsa-miR-143-5p	CD177	-0.209861	-0.351289	-0.0684334	0.0045245	0.12318	CD177 antigen	Q8N6Q3	57126	CD177	SL008931
SNORD87:snoRNA	Myokinase, human	-0.146587	-0.244581	-0.0485918	0.00454787	0.12318	Adenylate kinase isoenzyme 1	P00568	203	AK1	SL004296
SNORD87:snoRNA	Transketolase	-0.0991023	-0.164035	-0.0341695	0.00454985	0.12318	Transketolase	P29401	7086	TKT	SL003655
hsa_piR_019825|gb|DQ597218|Homo_sapiens:1:227740227:227740256:Plus	C1QR1	-0.0398904	-0.0755238	-0.00425696	0.00455021	0.12318	Complement component C1q receptor	Q9NPY3	22918	CD93	SL007696
SNORD24:snoRNA	Glucagon	-0.130164	-0.224532	-0.0357953	0.00459651	0.123657	Glucagon	P01275	2641	GCG	SL000433
SNORD87:snoRNA	IP-10	0.137637	0.0519474	0.223327	0.00461223	0.123657	C-X-C motif chemokine 10	P02778	3627	CXCL10	SL003183
SNORD24:snoRNA	Calpastatin	-0.054687	-0.100414	-0.00896054	0.0046126	0.123657	Calpastatin	P20810	831	CAST	SL000338
SNORD87:snoRNA	MMP-17	0.0603158	0.0212117	0.0994199	0.00463402	0.123657	Matrix metalloproteinase-17	Q9ULZ9	4326	MMP17	SL003332
SNORD24:snoRNA	NovH	0.039823	0.013206	0.06644	0.00464231	0.123657	Protein NOV homolog	P48745	4856	NOV	SL005236
U8:snoRNA	NRX1B	-0.0661919	-0.119332	-0.013052	0.00465958	0.123657	Neurexin-1-beta	P58400	9378	NRXN1	SL009054
hsa_piR_019825|gb|DQ597218|Homo_sapiens:1:227740227:227740256:Plus	ABL2	0.0405733	0.00101143	0.0801352	0.00468513	0.123657	Abelson tyrosine-protein kinase 2	P42684	27	ABL2	SL010488
SNORD107:snoRNA	RAN	-0.0803804	-0.138288	-0.0224727	0.00468612	0.123657	GTP-binding nuclear protein Ran	P62826	5901	RAN	SL005034
U8:snoRNA	sFRP-3	0.0357993	0.0120336	0.059565	0.00475035	0.124604	Secreted frizzled-related protein 3	Q92765	2487	FRZB	SL004650
U8:snoRNA	kallikrein 14	0.0352883	0.00807278	0.0625039	0.00475947	0.124604	Kallikrein-14	Q9P0G3	43847	KLK14	SL003919
SNORD87:snoRNA	MBD4	0.0852353	0.0255912	0.144879	0.00477178	0.124604	Methyl-CpG-binding domain protein 4	O95243	8930	MBD4	SL009629
SNORD107:snoRNA	FCN1	0.0499111	0.0188879	0.0809343	0.00478158	0.124604	Ficolin-1	O00602	2219	FCN1	SL010462
U8:snoRNA	cGMP-stimulated PDE	0.0452225	0.0123529	0.0780921	0.00483342	0.125431	cGMP-dependent 3',5'-cyclic phosphodiesterase	O00408	5138	PDE2A	SL005730
SNORD24:snoRNA	IL-6	0.0854184	0.0235854	0.147251	0.00485259	0.125431	Interleukin-6	P05231	3569	IL6	SL000087
SNORD24:snoRNA	MMP-7	-0.070151	-0.123919	-0.0163828	0.00485828	0.125431	Matrilysin	P09237	4316	MMP7	SL000525
SNORD24:snoRNA	PPAC	-0.148818	-0.25404	-0.0435967	0.00490357	0.12621	Low molecular weight phosphotyrosine protein phosphatase	P24666	52	ACP1	SL008063
U8:snoRNA	ISLR2	0.0423564	0.010051	0.0746618	0.00493736	0.12669	Immunoglobulin superfamily containing leucine-rich repeat protein 2	Q6UXK2	57611	ISLR2	SL018587
SNORD24:snoRNA	PDE4D	0.0311292	0.00990773	0.0523507	0.00496337	0.126968	cAMP-specific 3',5'-cyclic phosphodiesterase 4D	Q08499	5144	PDE4D	SL011404
SNORD87:snoRNA	DEAD-box protein 19B	-0.0570398	-0.0974687	-0.0166108	0.00499773	0.127457	ATP-dependent RNA helicase DDX19B	Q9UMR2	11269	DDX19B	SL004750
hsa_piR_019825|gb|DQ597218|Homo_sapiens:1:227740227:227740256:Plus	PKC-D	0.036474	0.00201013	0.0709379	0.00506364	0.128553	Protein kinase C delta type	Q05655	5580	PRKCD	SL000554
SNORD107:snoRNA	FGF-18	0.042716	0.0137722	0.0716598	0.00507437	0.128553	Fibroblast growth factor 18	O76093	8817	FGF18	SL004336
SNORD24:snoRNA	Lymphotactin	0.0565142	0.0199576	0.0930708	0.00512186	0.128553	Lymphotactin	P47992	6375	XCL1	SL003186
SNORD87:snoRNA	IL-6	0.122963	0.0341035	0.211822	0.00512279	0.128553	Interleukin-6	P05231	3569	IL6	SL000087
SNORD118:snoRNA	B7	0.0314503	0.0100035	0.052897	0.0051285	0.128553	T-lymphocyte activation antigen CD80	P33681	941	CD80	SL003738
hsa_piR_019825|gb|DQ597218|Homo_sapiens:1:227740227:227740256:Plus	Kallikrein 6	0.0263536	0.00453807	0.0481691	0.00513571	0.128553	Kallikrein-6	Q92876	5653	KLK6	SL001797
SNORD118:snoRNA	CAD15	0.0427023	0.011943	0.0734616	0.00515943	0.128553	Cadherin-15	P55291	1013	CDH15	SL007295
hsa_piR_019825|gb|DQ597218|Homo_sapiens:1:227740227:227740256:Plus	GPC6	0.0301694	0.00342292	0.0569158	0.00516406	0.128553	Glypican-6	Q9Y625	10082	GPC6	SL012881
U8:snoRNA	TGF-b R II	0.0614094	0.0163006	0.106518	0.00518313	0.128553	TGF-beta receptor type-2	P37173	7048	TGFBR2	SL002078
SNORD24:snoRNA	TACI	0.0337988	0.00895705	0.0586405	0.00519436	0.128553	Tumor necrosis factor receptor superfamily member 13B	O14836	23495	TNFRSF13B	SL004364
hsa_piR_019825|gb|DQ597218|Homo_sapiens:1:227740227:227740256:Plus	Fibrinogen	-0.0682759	-0.133601	-0.00295117	0.00526237	0.129852	Fibrinogen	P02671 P02675 P02679	2243 2244 2266	FGA FGB FGG	SL000424
SNORD87:snoRNA	Glucagon	-0.175311	-0.311255	-0.039367	0.00535307	0.13127	Glucagon	P01275	2641	GCG	SL000433
SNORD107:snoRNA	Galectin-4	0.0286529	0.00998249	0.0473233	0.00535599	0.13127	Galectin-4	P56470	3960	LGALS4	SL005165
SNORD87:snoRNA	TRAIL R1	0.104527	0.0274426	0.181611	0.00536695	0.13127	Tumor necrosis factor receptor superfamily member 10A	O00220	8797	TNFRSF10A	SL004156
SNORD87:snoRNA	Ubiquitin	-0.0587787	-0.101722	-0.0158353	0.00546698	0.133327	Ubiquitin	P62979	6233	RPS27A	SL004070
SNORD118:snoRNA	IL22RA1	0.0520392	0.0139424	0.090136	0.00550623	0.133894	Interleukin-22 receptor subunit alpha-1	Q8N6P7	58985	IL22RA1	SL007806
SNORD87:snoRNA	GX	0.0791681	0.0224209	0.135915	0.00558587	0.135437	Group 10 secretory phospholipase A2	O15496	8399	PLA2G10	SL004067
hsa_piR_019825|gb|DQ597218|Homo_sapiens:1:227740227:227740256:Plus	HMGN1	-0.0549394	-0.0967423	-0.0131365	0.00560797	0.13558	Non-histone chromosomal protein HMG-14	P05114	3150	HMGN1	SL013165
U8:snoRNA	UFM1	-0.0872674	-0.145985	-0.0285499	0.00563652	0.135877	Ubiquitin-fold modifier 1	P61960	51569	UFM1	SL010528
SNORD107:snoRNA	PFD5	0.0230442	0.00491117	0.0411773	0.00566517	0.136175	Prefoldin subunit 5	Q99471	5204	PFDN5	SL006705
hsa_piR_019825|gb|DQ597218|Homo_sapiens:1:227740227:227740256:Plus	DYRK3	0.0330731	-0.000582286	0.0667284	0.0056961	0.136175	Dual specificity tyrosine-phosphorylation-regulated kinase 3	O43781	8444	DYRK3	SL013570
hsa_piR_019825|gb|DQ597218|Homo_sapiens:1:227740227:227740256:Plus	C7	-0.0528002	-0.0937803	-0.0118201	0.00571073	0.136175	Complement component C7	P10643	730	C7	SL000323
SNORD24:snoRNA	TECK	0.115057	0.030897	0.199218	0.00571397	0.136175	C-C motif chemokine 25	O15444	6370	CCL25	SL003197
SNORD118:snoRNA	Troponin T	0.0411719	0.0110053	0.0713384	0.00577956	0.137035	Troponin T, cardiac muscle	P45379	7139	TNNT2	SL000052
SNORD118:snoRNA	IGFBP-4	-0.041733	-0.0724323	-0.0110337	0.00578829	0.137035	Insulin-like growth factor-binding protein 4	P22692	3487	IGFBP4	SL005171
SNORD87:snoRNA	CSK	-0.122408	-0.217627	-0.0271885	0.0057992	0.137035	Tyrosine-protein kinase CSK	P41240	1445	CSK	SL004781
SNORD118:snoRNA	DRR1	0.0322943	0.00857296	0.0560156	0.00583614	0.137505	Protein FAM107A	O95990	11170	FAM107A	SL004752
hsa_piR_019825|gb|DQ597218|Homo_sapiens:1:227740227:227740256:Plus	SLIK1	0.0338408	-0.00158142	0.0692631	0.00585197	0.137505	SLIT and NTRK-like protein 1	Q96PX8	114798	SLITRK1	SL008760
SNORD118:snoRNA	Ubiquitin+1	-0.0584634	-0.0998753	-0.0170515	0.00592106	0.138515	Ubiquitin+1, truncated mutation for UbB	P62979	6233	RPS27A	SL000605
SNORD118:snoRNA	EphB4	0.0421536	0.0112982	0.0730091	0.00592807	0.138515	Ephrin type-B receptor 4	P54760	2050	EPHB4	SL004845
SNORD107:snoRNA	ARGI1	-0.111673	-0.181309	-0.0420358	0.00598681	0.139498	Arginase-1	P05089	383	ARG1	SL008008
SNORD107:snoRNA	Mammaglobin 2	0.0220259	0.00477055	0.0392813	0.00600901	0.139626	Mammaglobin-B	O75556	4246	SCGB2A1	SL001973
SNORD118:snoRNA	Ubiquitin	-0.0452849	-0.0770544	-0.0135154	0.0061181	0.141417	Ubiquitin	P62979	6233	RPS27A	SL004070
SNORD118:snoRNA	BMP-7	0.0678881	0.0169108	0.118865	0.00611988	0.141417	Bone morphogenetic protein 7	P18075	655	BMP7	SL004078
hsa_piR_019825|gb|DQ597218|Homo_sapiens:1:227740227:227740256:Plus	SMAD3	0.0445489	-0.00167523	0.090773	0.00623601	0.143703	Mothers against decapentaplegic homolog 3	P84022	4088	SMAD3	SL004097
U8:snoRNA	Glucagon	-0.13941	-0.239176	-0.0396435	0.0062738	0.143972	Glucagon	P01275	2641	GCG	SL000433
hsa_piR_019825|gb|DQ597218|Homo_sapiens:1:227740227:227740256:Plus	phosphoglycerate kinase 1	0.0331059	0.00640079	0.059811	0.00628209	0.143972	Phosphoglycerate kinase 1	P00558	5230	PGK1	SL003653
SNORD24:snoRNA	SCGF-beta	0.0418213	0.00728815	0.0763544	0.00630403	0.14408	Stem Cell Growth Factor-beta	Q9Y240	6320	CLEC11A	SL004362
SNORD118:snoRNA	PSA	0.0647942	-0.0242161	0.153804	0.00636478	0.144885	Prostate-specific antigen	P07288	354	KLK3	SL000062
SNORD107:snoRNA	NSF1C	-0.0999448	-0.173345	-0.0265442	0.0063739	0.144885	NSFL1 cofactor p47	Q9UNZ2	55968	NSFL1C	SL006268
hsa_piR_019825|gb|DQ597218|Homo_sapiens:1:227740227:227740256:Plus	HSP 60	0.0266628	-0.000960597	0.0542862	0.00641287	0.145376	60 kDa heat shock protein, mitochondrial	P10809	3329	HSPD1	SL000450
SNORD118:snoRNA	OCAD1	0.0403224	0.010495	0.0701498	0.00645694	0.145737	OCIA domain-containing protein 1	Q9NX40	54940	OCIAD1	SL010530
SNORD107:snoRNA	ADAM 9	0.0756507	0.0214506	0.129851	0.00647063	0.145737	Disintegrin and metalloproteinase domain-containing protein 9	Q13443	8754	ADAM9	SL004642
hsa-miR-143-5p	TGF-b R II	0.0928772	0.0294541	0.1563	0.00648483	0.145737	TGF-beta receptor type-2	P37173	7048	TGFBR2	SL002078
SNORD87:snoRNA	eIF-5A-1	-0.0647986	-0.115791	-0.0138065	0.00649848	0.145737	Eukaryotic translation initiation factor 5A-1	P63241	1984	EIF5A	SL005687
hsa-miR-143-5p	UNC5H4	0.0573458	-0.00365791	0.11835	0.0065252	0.145945	Netrin receptor UNC5D	Q6UXZ4	137970	UNC5D	SL005231
hsa_piR_019825|gb|DQ597218|Homo_sapiens:1:227740227:227740256:Plus	ATP synthase beta chain	0.046538	0.00807271	0.0850033	0.00657668	0.146704	ATP synthase subunit beta, mitochondrial	P06576	506	ATP5B	SL005675
hsa_piR_019825|gb|DQ597218|Homo_sapiens:1:227740227:227740256:Plus	Gro-a	0.0302226	0.00233385	0.0581113	0.00663523	0.147616	Growth-regulated alpha protein	P09341	2919	CXCL1	SL003173
SNORD118:snoRNA	BCAR3	0.0373332	0.00931502	0.0653513	0.00669625	0.148579	Breast cancer anti-estrogen resistance protein 3	O75815	8412	BCAR3	SL014470
hsa_piR_019825|gb|DQ597218|Homo_sapiens:1:227740227:227740256:Plus	FGF-10	0.0930229	0.018144	0.167902	0.00682269	0.149917	Fibroblast growth factor 10	O15520	2255	FGF10	SL004333
hsa-miR-143-5p	IL-20 Ra	0.0939658	0.0232503	0.164681	0.00682282	0.149917	Interleukin-20 receptor subunit alpha	Q9UHF4	53832	IL20RA	SL005181
SNORD107:snoRNA	MMP-8	0.134362	0.0386798	0.230044	0.00682434	0.149917	Neutrophil collagenase	P22894	4317	MMP8	SL000526
hsa_piR_019825|gb|DQ597218|Homo_sapiens:1:227740227:227740256:Plus	TACI	0.0377945	0.00968386	0.0659052	0.00682828	0.149917	Tumor necrosis factor receptor superfamily member 13B	O14836	23495	TNFRSF13B	SL004364
U8:snoRNA	RANK	0.0423981	0.0067795	0.0780166	0.00688249	0.150077	Tumor necrosis factor receptor superfamily member 11A	Q9Y6Q6	8792	TNFRSF11A	SL003690
SNORD107:snoRNA	IL-17 sR	0.0740102	0.0191919	0.128828	0.00689238	0.150077	Interleukin-17 receptor A	Q96F46	23765	IL17RA	SL004850
SNORD24:snoRNA	ERK-1	-0.0490147	-0.0850141	-0.0130152	0.00691487	0.150077	Mitogen-activated protein kinase 3	P27361	5595	MAPK3	SL000409
SNORD87:snoRNA	RAN	-0.112297	-0.204786	-0.0198075	0.00692208	0.150077	GTP-binding nuclear protein Ran	P62826	5901	RAN	SL005034
U8:snoRNA	LCK	0.0657716	0.0193408	0.112202	0.00692525	0.150077	Tyrosine-protein kinase Lck	P06239	3932	LCK	SL006916
SNORD87:snoRNA	prostatic binding protein	-0.0819713	-0.141835	-0.0221072	0.00695046	0.150234	Phosphatidylethanolamine-binding protein 1	P30086	5037	PEBP1	SL005358
hsa_piR_019825|gb|DQ597218|Homo_sapiens:1:227740227:227740256:Plus	WISP-1	0.0485848	0.00150669	0.0956628	0.00697298	0.150332	WNT1-inducible-signaling pathway protein 1	O95388	8840	WISP1	SL004689
SNORD118:snoRNA	TCTP	-0.0554912	-0.0961876	-0.0147948	0.00702019	0.150725	Translationally-controlled tumor protein	P13693	7178	TPT1	SL005679
SNORD107:snoRNA	IP-10	0.0832962	0.0293015	0.137291	0.00704412	0.150725	C-X-C motif chemokine 10	P02778	3627	CXCL10	SL003183
SNORD107:snoRNA	PA2G4	-0.0553636	-0.0972422	-0.013485	0.00704524	0.150725	Proliferation-associated protein 2G4	Q9UQ80	5036	PA2G4	SL008331
SNORD118:snoRNA	PPID	-0.1191	-0.205426	-0.0327743	0.00707668	0.150813	Peptidyl-prolyl cis-trans isomerase D	Q08752	5481	PPID	SL007373
SNORD118:snoRNA	DYRK3	0.0418985	0.0104675	0.0733295	0.00709709	0.150813	Dual specificity tyrosine-phosphorylation-regulated kinase 3	O43781	8444	DYRK3	SL013570
hsa_piR_019825|gb|DQ597218|Homo_sapiens:1:227740227:227740256:Plus	CD226	0.0309839	-0.00936713	0.0713349	0.00711543	0.150813	CD226 antigen	Q15762	10666	CD226	SL011100
U8:snoRNA	HXK1	0.043218	0.0068403	0.0795957	0.00712149	0.150813	Hexokinase-1	P19367	3098	HK1	SL011180
hsa_piR_019825|gb|DQ597218|Homo_sapiens:1:227740227:227740256:Plus	KEAP1	0.0564012	0.00657781	0.106224	0.00714787	0.15099	Kelch-like ECH-associated protein 1	Q14145	9817	KEAP1	SL017529
U8:snoRNA	SMAD3	0.0504183	0.00738364	0.093453	0.00719618	0.151627	Mothers against decapentaplegic homolog 3	P84022	4088	SMAD3	SL004097
U8:snoRNA	PolyUbiquitin K63	0.0294645	0.00309026	0.0558387	0.00724343	0.15202	PolyUbiquitin K63-linked	P0CG48	7316	UBC	SL017290
SNORD118:snoRNA	PERL	0.093149	0.0248691	0.161429	0.00726017	0.15202	Lactoperoxidase	P22079	4025	LPO	SL007153
SNORD107:snoRNA	Coagulation Factor IX	-0.0695153	-0.123312	-0.0157186	0.00729346	0.15202	Coagulation factor IX	P00740	2158	F9	SL000357
U8:snoRNA	PDE3A	0.0354542	0.00667695	0.0642314	0.00732416	0.15202	cGMP-inhibited 3',5'-cyclic phosphodiesterase A	Q14432	5139	PDE3A	SL016553
SNORD118:snoRNA	ANGL3	0.0279006	0.00753169	0.0482695	0.00734396	0.15202	Angiopoietin-related protein 3	Q9Y5C1	27329	ANGPTL3	SL006803
U8:snoRNA	Galectin-7	0.0430867	0.00834297	0.0778304	0.00735305	0.15202	Galectin-7	P47929	3963	LGALS7	SL005166
SNORD87:snoRNA	ST4S6	0.0603315	0.0189883	0.101675	0.0073605	0.15202	Carbohydrate sulfotransferase 15	Q7LFX5	51363	CHST15	SL007502
hsa_piR_019825|gb|DQ597218|Homo_sapiens:1:227740227:227740256:Plus	VEGF sR2	0.0261933	0.00373864	0.0486479	0.00738546	0.15202	Vascular endothelial growth factor receptor 2	P35968	3791	KDR	SL003201
SNORD87:snoRNA	FCN1	0.0715759	0.0220043	0.121148	0.00742851	0.15202	Ficolin-1	O00602	2219	FCN1	SL010462
U8:snoRNA	14-3-3 protein theta	0.0272048	0.00444611	0.0499636	0.00744334	0.15202	14-3-3 protein theta	P27348	10971	YWHAQ	SL008071
hsa_piR_019825|gb|DQ597218|Homo_sapiens:1:227740227:227740256:Plus	Troponin T	0.0300308	-0.0023317	0.0623933	0.00746096	0.15202	Troponin T, cardiac muscle	P45379	7139	TNNT2	SL000052
SNORD24:snoRNA	Coagulation Factor IX	-0.086112	-0.145375	-0.026849	0.00747545	0.15202	Coagulation factor IX	P00740	2158	F9	SL000357
hsa_piR_019825|gb|DQ597218|Homo_sapiens:1:227740227:227740256:Plus	UCRP	-0.100365	-0.177458	-0.0232726	0.00748014	0.15202	Ubiquitin-like protein ISG15	P05161	9636	ISG15	SL015510
U8:snoRNA	TACI	0.0347676	0.00846515	0.0610701	0.00748518	0.15202	Tumor necrosis factor receptor superfamily member 13B	O14836	23495	TNFRSF13B	SL004364
SNORD107:snoRNA	SHC1	-0.0485808	-0.0869548	-0.0102069	0.0074874	0.15202	SHC-transforming protein 1	P29353	6464	SHC1	SL014469
SNORD87:snoRNA	C5a	-0.0885403	-0.152456	-0.0246245	0.007551	0.15294	C5a anaphylatoxin	P01031	727	C5	SL000320
hsa_piR_019825|gb|DQ597218|Homo_sapiens:1:227740227:227740256:Plus	Moesin	-0.112822	-0.194981	-0.0306626	0.00761668	0.153897	Moesin	P26038	4478	MSN	SL005846
U8:snoRNA	GNS	0.0804599	0.0210974	0.139822	0.00766401	0.154162	N-acetylglucosamine-6-sulfatase	P15586	2799	GNS	SL008504
hsa_piR_019825|gb|DQ597218|Homo_sapiens:1:227740227:227740256:Plus	Stanniocalcin-1	-0.0512073	-0.099036	-0.00337859	0.00767371	0.154162	Stanniocalcin-1	P52823	6781	STC1	SL005789
SNORD24:snoRNA	BTK	-0.10087	-0.184099	-0.0176416	0.00768507	0.154162	Tyrosine-protein kinase BTK	Q06187	695	BTK	SL010521
SNORD107:snoRNA	MMP-17	0.0372448	0.0126309	0.0618586	0.00786193	0.157219	Matrix metalloproteinase-17	Q9ULZ9	4326	MMP17	SL003332
SNORD107:snoRNA	SNAA	-0.0724235	-0.122215	-0.0226324	0.00787504	0.157219	Alpha-soluble NSF attachment protein	P54920	8775	NAPA	SL011202
hsa_piR_019825|gb|DQ597218|Homo_sapiens:1:227740227:227740256:Plus	DAPK2	0.0308932	-0.00251809	0.0643044	0.00789888	0.157286	Death-associated protein kinase 2	Q9UIK4	23604	DAPK2	SL007752
U8:snoRNA	Lectin, mannose-binding 2	0.0631556	0.0108712	0.11544	0.00791647	0.157286	Vesicular integral-membrane protein VIP36	Q12907	10960	LMAN2	SL005403
SNORD118:snoRNA	SUMO3	-0.0569239	-0.0997845	-0.0140634	0.00793738	0.157286	Small ubiquitin-related modifier 3	P55854	6613	SUMO3	SL018938
SNORD87:snoRNA	IF4G2	-0.140515	-0.252434	-0.0285953	0.0079536	0.157286	Eukaryotic translation initiation factor 4 gamma 2	P78344	1982	EIF4G2	SL011211
SNORD107:snoRNA	Rab GDP dissociation inhibitor beta	-0.0500205	-0.0837498	-0.0162913	0.0079726	0.15729	Rab GDP dissociation inhibitor beta	P50395	2665	GDI2	SL003648
SNORD87:snoRNA	IL22RA1	0.0649135	0.0133549	0.116472	0.00799707	0.157401	Interleukin-22 receptor subunit alpha-1	Q8N6P7	58985	IL22RA1	SL007806
hsa-miR-143-5p	Ku70	-0.0683355	-0.121317	-0.0153537	0.00802565	0.157593	X-ray repair cross-complementing protein 6	P12956	2547	XRCC6	SL004301
SNORD107:snoRNA	IL22RA1	0.0427411	0.0103665	0.0751158	0.0080692	0.157769	Interleukin-22 receptor subunit alpha-1	Q8N6P7	58985	IL22RA1	SL007806
hsa_piR_019825|gb|DQ597218|Homo_sapiens:1:227740227:227740256:Plus	Lumican	-0.0251361	-0.0564305	0.00615825	0.00810268	0.157769	Lumican	P51884	4060	LUM	SL006230
U8:snoRNA	Myostatin	0.0275462	0.00294361	0.0521488	0.00811038	0.157769	Growth/differentiation factor 8	O14793	2660	MSTN	SL004357
hsa_piR_019825|gb|DQ597218|Homo_sapiens:1:227740227:227740256:Plus	IL-4 sR	0.0649077	0.00409059	0.125725	0.00814472	0.157769	Interleukin-4 receptor subunit alpha	P24394	3566	IL4R	SL003308
hsa-miR-143-5p	IFN-g	0.0948952	0.0175753	0.172215	0.00818563	0.157769	Interferon gamma	P01579	3458	IFNG	SL001802
SNORD118:snoRNA	LAG-1	0.105137	0.0286423	0.181632	0.00818913	0.157769	C-C motif chemokine 4-like	Q8NHW4	388372	CCL4L1	SL004356
hsa_piR_019825|gb|DQ597218|Homo_sapiens:1:227740227:227740256:Plus	Leptin	-0.0505524	-0.102171	0.00106599	0.0081939	0.157769	Leptin	P41159	3952	LEP	SL000498
SNORD118:snoRNA	eIF-4H	-0.0843417	-0.148116	-0.0205675	0.00821687	0.157769	Eukaryotic translation initiation factor 4H	Q15056	7458	EIF4H	SL004924
hsa_piR_019825|gb|DQ597218|Homo_sapiens:1:227740227:227740256:Plus	LRRT3	0.074222	0.0210241	0.12742	0.00823272	0.157769	Leucine-rich repeat transmembrane neuronal protein 3	Q86VH5	347731	LRRTM3	SL014108
SNORD107:snoRNA	IF4G2	-0.0927254	-0.162997	-0.022454	0.00823549	0.157769	Eukaryotic translation initiation factor 4 gamma 2	P78344	1982	EIF4G2	SL011211
SNORD107:snoRNA	PDPK1	-0.0729301	-0.12959	-0.0162704	0.00824209	0.157769	3-phosphoinositide-dependent protein kinase 1	O15530	5170	PDPK1	SL006998
U8:snoRNA	Aminoacylase-1	0.107436	0.0143529	0.200519	0.00830423	0.158087	Aminoacylase-1	Q03154	95	ACY1	SL005574
SNORD87:snoRNA	PA2G4	-0.0877297	-0.154328	-0.0211309	0.00832622	0.158087	Proliferation-associated protein 2G4	Q9UQ80	5036	PA2G4	SL008331
hsa_piR_019825|gb|DQ597218|Homo_sapiens:1:227740227:227740256:Plus	Apo A-I	0.0316628	0.00441118	0.0589144	0.00833328	0.158087	Apolipoprotein A-I	P02647	335	APOA1	SL000019
SNORD118:snoRNA	cGMP-stimulated PDE	0.0456525	0.012564	0.0787409	0.0083393	0.158087	cGMP-dependent 3',5'-cyclic phosphodiesterase	O00408	5138	PDE2A	SL005730
SNORD107:snoRNA	BAD	-0.0562573	-0.0970066	-0.0155079	0.00835318	0.158087	Bcl2-associated agonist of cell death	Q92934	572	BAD	SL003700
SNORD24:snoRNA	BDNF	0.0739135	0.021732	0.126095	0.00847612	0.160051	Brain-derived neurotrophic factor	P23560	627	BDNF	SL003951
SNORD87:snoRNA	BARK1	-0.114158	-0.197705	-0.03061	0.00854393	0.160875	beta-adrenergic receptor kinase 1	P25098	156	ADRBK1	SL002792
hsa_piR_019825|gb|DQ597218|Homo_sapiens:1:227740227:227740256:Plus	MMP-17	0.0387951	0.00777227	0.0698179	0.00856244	0.160875	Matrix metalloproteinase-17	Q9ULZ9	4326	MMP17	SL003332
SNORD107:snoRNA	PDE4D	0.0285203	0.0093511	0.0476895	0.00857744	0.160875	cAMP-specific 3',5'-cyclic phosphodiesterase 4D	Q08499	5144	PDE4D	SL011404
SNORD107:snoRNA	DKK1	0.0542362	0.0114358	0.0970365	0.00865462	0.161087	Dickkopf-related protein 1	O94907	22943	DKK1	SL004367
SNORD118:snoRNA	CD39	0.0340439	0.0084177	0.0596702	0.00866478	0.161087	Ectonucleoside triphosphate diphosphohydrolase 1	P49961	953	ENTPD1	SL010371
U8:snoRNA	TECK	0.114487	0.0252735	0.203699	0.00869214	0.161087	C-C motif chemokine 25	O15444	6370	CCL25	SL003197
U8:snoRNA	TLR4:MD-2 complex	0.0292447	0.0054556	0.0530337	0.00869691	0.161087	Toll-like receptor 4:Lymphocyte antigen 96 complex	O00206 Q9Y6Y9	7099 23643	TLR4 LY96	SL018625
SNORD87:snoRNA	NANOG	0.0687933	0.0132472	0.124339	0.00870296	0.161087	Homeobox protein NANOG	Q9H9S0	79923	NANOG	SL005235
SNORD118:snoRNA	SLIK1	0.04332	0.0102361	0.076404	0.00870427	0.161087	SLIT and NTRK-like protein 1	Q96PX8	114798	SLITRK1	SL008760
SNORD107:snoRNA	FABP	-0.0325653	-0.0823041	0.0171736	0.00875791	0.161722	Fatty acid-binding protein, heart	P05413	2170	FABP3	SL001774
U8:snoRNA	UBE2N	-0.0818679	-0.138759	-0.0249768	0.00879784	0.162101	Ubiquitin-conjugating enzyme E2 N	P61088	7334	UBE2N	SL008143
SNORD87:snoRNA	ERK-1	-0.0661428	-0.117996	-0.0142895	0.0088238	0.162222	Mitogen-activated protein kinase 3	P27361	5595	MAPK3	SL000409
SNORD118:snoRNA	Gro-a	0.0345134	0.0084061	0.0606206	0.00892366	0.163474	Growth-regulated alpha protein	P09341	2919	CXCL1	SL003173
SNORD87:snoRNA	PHI	-0.0966452	-0.172096	-0.0211948	0.00893098	0.163474	Glucose-6-phosphate isomerase	P06744	2821	GPI	SL000539
hsa_piR_019825|gb|DQ597218|Homo_sapiens:1:227740227:227740256:Plus	Cathepsin G	-0.0529576	-0.0899486	-0.0159667	0.00900282	0.164429	Cathepsin G	P08311	1511	CTSG	SL000345
SNORD24:snoRNA	PKC-A	-0.0702611	-0.125261	-0.0152609	0.00904933	0.16445	Protein kinase C alpha type	P17252	5578	PRKCA	SL000551
hsa_piR_019825|gb|DQ597218|Homo_sapiens:1:227740227:227740256:Plus	Fractalkine/CX3CL-1	-0.0450295	-0.0864906	-0.00356835	0.00906162	0.16445	Fractalkine	P78423	6376	CX3CL1	SL000427
SNORD118:snoRNA	OBCAM	0.0385765	0.00878837	0.0683647	0.00909449	0.16445	Opioid-binding protein/cell adhesion molecule	Q14982	4978	OPCML	SL005491
SNORD118:snoRNA	TACI	0.0344756	0.00798114	0.06097	0.00910107	0.16445	Tumor necrosis factor receptor superfamily member 13B	O14836	23495	TNFRSF13B	SL004364
SNORD107:snoRNA	M2-PK	-0.0616325	-0.107481	-0.0157838	0.00911504	0.16445	Pyruvate kinase PKM	P14618	5315	PKM2	SL002650
SNORD107:snoRNA	GX	0.0450154	0.00919838	0.0808324	0.00912194	0.16445	Group 10 secretory phospholipase A2	O15496	8399	PLA2G10	SL004067
SNORD118:snoRNA	PUR8	-0.10201	-0.173924	-0.0300956	0.00927855	0.166914	Adenylosuccinate lyase	P30566	158	ADSL	SL009792
U8:snoRNA	HMG-1	0.0343185	0.00459261	0.0640443	0.00941545	0.169013	High mobility group protein B1	P09429	3146	HMGB1	SL003280
SNORD118:snoRNA	RAN	-0.0929051	-0.161181	-0.0246297	0.00944318	0.169148	GTP-binding nuclear protein Ran	P62826	5901	RAN	SL005034
U8:snoRNA	HDAC8	0.037338	0.0052345	0.0694414	0.00947443	0.169324	Histone deacetylase 8	Q9BY41	55869	HDAC8	SL004723
U8:snoRNA	IL22RA1	0.0467306	0.00875856	0.0847026	0.00950159	0.169324	Interleukin-22 receptor subunit alpha-1	Q8N6P7	58985	IL22RA1	SL007806
SNORD24:snoRNA	RAC1	-0.0648037	-0.112049	-0.0175583	0.0095137	0.169324	Ras-related C3 botulinum toxin substrate 1	P63000	5879	RAC1	SL004009
SNORD87:snoRNA	NovH	0.0507535	0.0123142	0.0891928	0.00963219	0.170762	Protein NOV homolog	P48745	4856	NOV	SL005236
SNORD87:snoRNA	FGF-4	0.0429581	0.00796681	0.0779493	0.00964741	0.170762	Fibroblast growth factor 4	P08620	2249	FGF4	SL003171
SNORD107:snoRNA	PCNA	0.0569087	0.0158742	0.0979432	0.00965578	0.170762	Proliferating cell nuclear antigen	P12004	5111	PCNA	SL000131
SNORD87:snoRNA	LYN	-0.121956	-0.226101	-0.0178105	0.00969419	0.17108	Tyrosine-protein kinase Lyn	P07948	4067	LYN	SL006917
U8:snoRNA	KYNU	0.0728022	0.0113944	0.13421	0.00977481	0.17214	Kynureninase	Q16719	8942	KYNU	SL013969
SNORD24:snoRNA	Midkine	0.0865465	0.0215735	0.15152	0.00990143	0.173286	Midkine	P21741	4192	MDK	SL002621
U8:snoRNA	WISP-1	0.0498066	0.00587934	0.0937338	0.00990502	0.173286	WNT1-inducible-signaling pathway protein 1	O95388	8840	WISP1	SL004689
SNORD118:snoRNA	REG4	-0.0677827	-0.124488	-0.0110779	0.00991897	0.173286	Regenerating islet-derived protein 4	Q9BYZ8	83998	REG4	SL012561
hsa_piR_019825|gb|DQ597218|Homo_sapiens:1:227740227:227740256:Plus	SNP25	0.0296048	-0.000376107	0.0595857	0.00992277	0.173286	Synaptosomal-associated protein 25	P60880	6616	SNAP25	SL007311
SNORD87:snoRNA	DPP2	0.0493482	0.0108802	0.0878162	0.00995255	0.173444	Dipeptidyl peptidase 2	Q9UHL4	29952	DPP7	SL008916
SNORD107:snoRNA	S100A12	-0.0517385	-0.0905557	-0.0129212	0.0100518	0.174543	Protein S100-A12	P80511	6283	S100A12	SL004783
SNORD107:snoRNA	GRB2 adapter protein	-0.0810724	-0.150747	-0.0113977	0.0100573	0.174543	Growth factor receptor-bound protein 2	P62993	2885	GRB2	SL003792
SNORD107:snoRNA	Coagulation Factor XI	0.0493138	0.01671	0.0819176	0.0101262	0.175197	Coagulation Factor XI	P03951	2160	F11	SL002662
SNORD87:snoRNA	PSD7	0.112046	0.0298052	0.194287	0.0101643	0.175197	26S proteasome non-ATPase regulatory subunit 7	P51665	5713	PSMD7	SL007266
SNORD87:snoRNA	PRKACA	-0.099992	-0.180136	-0.0198481	0.0101657	0.175197	cAMP-dependent protein kinase catalytic subunit alpha	P17612	5566	PRKACA	SL010513
U8:snoRNA	Calcineurin	-0.0472728	-0.0853179	-0.00922767	0.0101788	0.175197	Calcineurin	Q08209 P63098	5530 5534	PPP3CA PPP3R1	SL003657
SNORD118:snoRNA	Cytidylate kinase	0.0499523	0.0108938	0.0890107	0.0102414	0.175757	UMP-CMP kinase	P30085	51727	CMPK1	SL007871
SNORD24:snoRNA	DPP2	0.0339972	0.00722205	0.0607723	0.0102534	0.175757	Dipeptidyl peptidase 2	Q9UHL4	29952	DPP7	SL008916
SNORD87:snoRNA	sFRP-3	0.0412349	0.00873391	0.0737359	0.0103539	0.176793	Secreted frizzled-related protein 3	Q92765	2487	FRZB	SL004650
SNORD87:snoRNA	Midkine	0.122705	0.0292815	0.216128	0.0103577	0.176793	Midkine	P21741	4192	MDK	SL002621
SNORD107:snoRNA	Coagulation Factor IXab	-0.0669888	-0.121843	-0.0121346	0.0103898	0.176793	Coagulation factor IXab	P00740	2158	F9	SL004400
SNORD107:snoRNA	ANGL3	0.0241003	0.00682347	0.0413771	0.0103984	0.176793	Angiopoietin-related protein 3	Q9Y5C1	27329	ANGPTL3	SL006803
SNORD118:snoRNA	ADAM 9	0.0832783	0.0192607	0.147296	0.0104468	0.177256	Disintegrin and metalloproteinase domain-containing protein 9	Q13443	8754	ADAM9	SL004642
hsa_piR_019825|gb|DQ597218|Homo_sapiens:1:227740227:227740256:Plus	TIMP-2	-0.0400724	-0.0762953	-0.00384946	0.0105098	0.177965	Metalloproteinase inhibitor 2	P16035	7077	TIMP2	SL000592
SNORD118:snoRNA	Lymphotactin	0.0539371	0.0148229	0.0930512	0.0107102	0.180886	Lymphotactin	P47992	6375	XCL1	SL003186
SNORD87:snoRNA	PDE4D	0.0406661	0.0100511	0.0712812	0.0107256	0.180886	cAMP-specific 3',5'-cyclic phosphodiesterase 4D	Q08499	5144	PDE4D	SL011404
hsa_piR_019825|gb|DQ597218|Homo_sapiens:1:227740227:227740256:Plus	FLRT2	-0.0306816	-0.065044	0.0036809	0.0107687	0.181247	Leucine-rich repeat transmembrane protein FLRT2	O43155	23768	FLRT2	SL008360
hsa_piR_019825|gb|DQ597218|Homo_sapiens:1:227740227:227740256:Plus	Thrombopoietin Receptor	0.045692	0.00656762	0.0848163	0.0108377	0.182042	Thrombopoietin Receptor	P40238	4352	MPL	SL005224
hsa_piR_019825|gb|DQ597218|Homo_sapiens:1:227740227:227740256:Plus	Growth hormone receptor	0.0576219	0.0119113	0.103332	0.0109147	0.182969	Growth hormone receptor	P10912	2690	GHR	SL005168
SNORD118:snoRNA	SNAA	-0.0816873	-0.140455	-0.0229193	0.0109534	0.18325	Alpha-soluble NSF attachment protein	P54920	8775	NAPA	SL011202
U8:snoRNA	CXCL16, soluble	-0.032608	-0.0610276	-0.00418835	0.0110019	0.183694	C-X-C motif chemokine 16	Q9H2A7	58191	CXCL16	SL004016
U8:snoRNA	ITI heavy chain H4	-0.033305	-0.0609162	-0.00569382	0.0110547	0.183888	Inter-alpha-trypsin inhibitor heavy chain H4	Q14624	3700	ITIH4	SL004739
SNORD24:snoRNA	REG4	-0.0590306	-0.112389	-0.00567209	0.0110575	0.183888	Regenerating islet-derived protein 4	Q9BYZ8	83998	REG4	SL012561
SNORD118:snoRNA	LY86	0.0349869	0.00756301	0.0624109	0.011139	0.184876	Lymphocyte antigen 86	O95711	9450	LY86	SL007059
U8:snoRNA	ATP synthase beta chain	0.0443583	0.00840946	0.0803071	0.0112001	0.185523	ATP synthase subunit beta, mitochondrial	P06576	506	ATP5B	SL005675
U8:snoRNA	I-309	0.0366737	0.00766942	0.065678	0.0112365	0.185757	C-C motif chemokine 1	P22362	6346	CCL1	SL003176
hsa-miR-143-5p	WFKN2	0.0492242	-0.0114746	0.109923	0.0113202	0.186771	WAP, Kazal, immunoglobulin, Kunitz and NTR domain-containing protein 2	Q8TEU8	124857	WFIKKN2	SL010391
SNORD24:snoRNA	LGMN	0.0288618	0.00401351	0.05371	0.0113691	0.18721	Legumain	Q99538	5641	LGMN	SL008909
U8:snoRNA	Karyopherin-a2	0.0331328	0.0101576	0.056108	0.0114445	0.188081	Importin subunit alpha-1	P52292	3838	KPNA2	SL004718
SNORD87:snoRNA	SHC1	-0.0675361	-0.128788	-0.00628394	0.0114811	0.188222	SHC-transforming protein 1	P29353	6464	SHC1	SL014469
SNORD24:snoRNA	PUR8	-0.0951403	-0.162692	-0.0275886	0.0114981	0.188222	Adenylosuccinate lyase	P30566	158	ADSL	SL009792
hsa_piR_019825|gb|DQ597218|Homo_sapiens:1:227740227:227740256:Plus	ARSB	0.0460427	-0.000492527	0.092578	0.0115675	0.188675	Arylsulfatase B	P15848	411	ARSB	SL008956
hsa_piR_019825|gb|DQ597218|Homo_sapiens:1:227740227:227740256:Plus	C1-Esterase Inhibitor	-0.0433385	-0.0871856	0.000508629	0.0115709	0.188675	Plasma protease C1 inhibitor	P05155	710	SERPING1	SL000308
SNORD24:snoRNA	Galectin-4	0.0263942	0.00558588	0.0472024	0.0116008	0.188795	Galectin-4	P56470	3960	LGALS4	SL005165
SNORD24:snoRNA	BMPER	0.0618341	0.0101214	0.113547	0.0116983	0.190012	BMP-binding endothelial regulator protein	Q8N8U9	168667	BMPER	SL007531
hsa-miR-143-5p	HCC-1	0.0697936	-0.00158036	0.141168	0.0117665	0.190749	C-C motif chemokine 14	Q16627	6358	CCL14	SL003329
hsa_piR_019825|gb|DQ597218|Homo_sapiens:1:227740227:227740256:Plus	ROR1	-0.0352168	-0.074927	0.00449346	0.0118774	0.191861	Tyrosine-protein kinase transmembrane receptor ROR1	Q01973	4919	ROR1	SL006114
hsa_piR_019825|gb|DQ597218|Homo_sapiens:1:227740227:227740256:Plus	Myostatin	0.0215916	-0.00487287	0.0480562	0.0118809	0.191861	Growth/differentiation factor 8	O14793	2660	MSTN	SL004357
U8:snoRNA	Integrin a1b1	0.0755784	0.0151139	0.136043	0.011908	0.191928	Integrin alpha-I: beta-1 complex	P56199 P05556	3672 3688	ITGA1 ITGB1	SL003179
hsa_piR_019825|gb|DQ597218|Homo_sapiens:1:227740227:227740256:Plus	N-terminal pro-BNP	-0.125502	-0.265384	0.0143798	0.0119748	0.192364	N-terminal pro-BNP	P16860	4879	NPPB	SL002785
SNORD107:snoRNA	PPID	-0.0889625	-0.162553	-0.0153719	0.0119811	0.192364	Peptidyl-prolyl cis-trans isomerase D	Q08752	5481	PPID	SL007373
SNORD118:snoRNA	CD226	0.0515932	0.0140936	0.0890927	0.0120403	0.192744	CD226 antigen	Q15762	10666	CD226	SL011100
SNORD107:snoRNA	Alpha enolase	-0.05395	-0.0944158	-0.0134841	0.0120508	0.192744	Alpha-enolase	P06733	2023	ENO1	SL003650
hsa_piR_019825|gb|DQ597218|Homo_sapiens:1:227740227:227740256:Plus	IL-3	0.0369822	-0.000673614	0.0746379	0.0121162	0.193223	Interleukin-3	P08700	3562	IL3	SL000479
hsa_piR_019825|gb|DQ597218|Homo_sapiens:1:227740227:227740256:Plus	TNFSF18	0.0278514	0.00222449	0.0534783	0.0121269	0.193223	Tumor necrosis factor ligand superfamily member 18	Q9UNG2	8995	TNFSF18	SL004326
SNORD118:snoRNA	Activated Protein C	0.0391268	0.00749562	0.0707579	0.0122252	0.193986	Activated Protein C	P04070	5624	PROC	SL003974
hsa_piR_019825|gb|DQ597218|Homo_sapiens:1:227740227:227740256:Plus	PARC	-0.0589605	-0.121226	0.00330551	0.0122255	0.193986	C-C motif chemokine 18	P55774	6362	CCL18	SL003323
SNORD87:snoRNA	TIG2	-0.05496	-0.0985452	-0.0113747	0.0122835	0.193986	Retinoic acid receptor responder protein 2	Q99969	5919	RARRES2	SL005152
hsa_piR_019825|gb|DQ597218|Homo_sapiens:1:227740227:227740256:Plus	HXK1	0.0315444	-0.00765473	0.0707436	0.0122921	0.193986	Hexokinase-1	P19367	3098	HK1	SL011180
SNORD24:snoRNA	ARGI1	-0.115737	-0.193029	-0.0384442	0.0123118	0.193986	Arginase-1	P05089	383	ARG1	SL008008
SNORD107:snoRNA	FSH	-0.00323787	-0.100004	0.0935283	0.012314	0.193986	Follicle stimulating hormone	P01215 P01225	1081 2488	CGA FSHB	SL000428
SNORD107:snoRNA	DLRB1	-0.0554471	-0.10405	-0.00684384	0.0123542	0.194253	Dynein light chain roadblock-type 1	Q9NP97	83658	DYNLRB1	SL011530
SNORD107:snoRNA	CRK	-0.0392973	-0.0715352	-0.00705945	0.0124329	0.195124	Adapter molecule crk	P46108	1398	CRK	SL013240
SNORD24:snoRNA	PRKACA	-0.0714568	-0.127173	-0.0157408	0.0125647	0.196257	cAMP-dependent protein kinase catalytic subunit alpha	P17612	5566	PRKACA	SL010513
hsa_piR_019825|gb|DQ597218|Homo_sapiens:1:227740227:227740256:Plus	Mammaglobin 2	0.0277367	0.00614694	0.0493264	0.012577	0.196257	Mammaglobin-B	O75556	4246	SCGB2A1	SL001973
SNORD24:snoRNA	Fibronectin	0.0354863	0.00206047	0.0689121	0.012597	0.196257	Fibronectin	P02751	2335	FN1	SL000426
SNORD107:snoRNA	RAC1	-0.0568573	-0.0996067	-0.014108	0.0125989	0.196257	Ras-related C3 botulinum toxin substrate 1	P63000	5879	RAC1	SL004009
SNORD107:snoRNA	UBC9	-0.0384302	-0.0710665	-0.00579386	0.0127651	0.197145	SUMO-conjugating enzyme UBC9	P63279	7329	UBE2I	SL004306
SNORD87:snoRNA	Activated Protein C	0.0508871	0.0081495	0.0936247	0.0127765	0.197145	Activated Protein C	P04070	5624	PROC	SL003974
hsa_piR_019825|gb|DQ597218|Homo_sapiens:1:227740227:227740256:Plus	AFP	0.0531114	-0.00325926	0.109482	0.0127816	0.197145	alpha-Fetoprotein	P02771	174	AFP	SL000011
SNORD118:snoRNA	MASP3	0.0414284	0.00780423	0.0750526	0.0128296	0.197145	Mannan-binding lectin serine protease 1	P48740	5648	MASP1	SL011049
SNORD24:snoRNA	TFPI	0.0405924	0.00687019	0.0743146	0.0128307	0.197145	Tissue factor pathway inhibitor	P10646	7035	TFPI	SL001998
SNORD107:snoRNA	calgranulin B	0.0820836	0.0112182	0.152949	0.0128491	0.197145	Protein S100-A9	P06702	6280	S100A9	SL004477
SNORD118:snoRNA	MMEL2	0.0469929	0.00863584	0.0853499	0.0128646	0.197145	Membrane metallo-endopeptidase-like 1	Q495T6	79258	MMEL1	SL010376
SNORD87:snoRNA	SEPR	0.0494737	0.00510187	0.0938456	0.0128725	0.197145	Prolyl endopeptidase FAP	Q12884	2191	FAP	SL006528
SNORD24:snoRNA	RAN	-0.079507	-0.143828	-0.0151864	0.0128888	0.197145	GTP-binding nuclear protein Ran	P62826	5901	RAN	SL005034
SNORD118:snoRNA	TGF-b R II	0.0571018	0.0115622	0.102641	0.0128918	0.197145	TGF-beta receptor type-2	P37173	7048	TGFBR2	SL002078
SNORD87:snoRNA	METAP1	-0.0806773	-0.155412	-0.00594295	0.0129152	0.197145	Methionine aminopeptidase 1	P53582	23173	METAP1	SL010374
SNORD118:snoRNA	Stress-induced-phosphoprotein 1	-0.0533405	-0.0941693	-0.0125117	0.0130251	0.198461	Stress-induced-phosphoprotein 1	P31948	10963	STIP1	SL010250
hsa_piR_019825|gb|DQ597218|Homo_sapiens:1:227740227:227740256:Plus	CD39	0.0257161	-0.00174478	0.053177	0.013146	0.199938	Ectonucleoside triphosphate diphosphohydrolase 1	P49961	953	ENTPD1	SL010371
SNORD118:snoRNA	DRAK2	0.0419402	0.00773838	0.076142	0.0132083	0.200522	Serine/threonine-protein kinase 17B	O94768	9262	STK17B	SL016566
U8:snoRNA	CHKB	0.046908	0.00302914	0.0907868	0.0132773	0.201203	Choline/ethanolamine kinase	Q9Y259	1120	CHKB	SL018256
SNORD24:snoRNA	TFF3	-0.0745139	-0.143932	-0.0050956	0.0133208	0.201221	Trefoil factor 3	Q07654	7033	TFF3	SL006119
hsa_piR_019825|gb|DQ597218|Homo_sapiens:1:227740227:227740256:Plus	MMP-12	-0.0808666	-0.17353	0.0117971	0.0133265	0.201221	Macrophage metalloelastase	P39900	4321	MMP12	SL000522
SNORD24:snoRNA	MMP-8	0.139809	0.0337016	0.245917	0.0134199	0.202266	Neutrophil collagenase	P22894	4317	MMP8	SL000526
SNORD87:snoRNA	Mammaglobin 2	0.0301975	0.00264337	0.0577517	0.0135366	0.203365	Mammaglobin-B	O75556	4246	SCGB2A1	SL001973
SNORD118:snoRNA	Flt-3	0.0406354	0.00795446	0.0733163	0.0135415	0.203365	Receptor-type tyrosine-protein kinase FLT3	P36888	2322	FLT3	SL004636
hsa_piR_019825|gb|DQ597218|Homo_sapiens:1:227740227:227740256:Plus	Myeloperoxidase	-0.0793522	-0.143224	-0.0154807	0.0136282	0.203881	Myeloperoxidase	P05164	4353	MPO	SL001796
U8:snoRNA	GFRa-1	0.0403298	0.00917854	0.0714811	0.013662	0.203881	GDNF family receptor alpha-1	P56159	2674	GFRA1	SL004858
SNORD107:snoRNA	WNK3	-0.0514258	-0.091049	-0.0118025	0.0136699	0.203881	Serine/threonine-protein kinase WNK3	Q9BYP7	65267	WNK3	SL010524
SNORD107:snoRNA	Activated Protein C	0.0353852	0.00859421	0.0621762	0.0136959	0.203881	Activated Protein C	P04070	5624	PROC	SL003974
SNORD87:snoRNA	BMPER	0.086673	0.0122996	0.161046	0.0136977	0.203881	BMP-binding endothelial regulator protein	Q8N8U9	168667	BMPER	SL007531
SNORD87:snoRNA	calgranulin B	0.139466	0.0270027	0.25193	0.0137598	0.204001	Protein S100-A9	P06702	6280	S100A9	SL004477
SNORD87:snoRNA	ARGI1	-0.160277	-0.271542	-0.0490123	0.0137674	0.204001	Arginase-1	P05089	383	ARG1	SL008008
U8:snoRNA	TCTP	-0.0505821	-0.0911257	-0.0100385	0.0137789	0.204001	Translationally-controlled tumor protein	P13693	7178	TPT1	SL005679
SNORD87:snoRNA	Coagulation Factor IX	-0.109163	-0.19474	-0.0235857	0.0138251	0.204324	Coagulation factor IX	P00740	2158	F9	SL000357
SNORD87:snoRNA	FSH	-0.0330141	-0.18681	0.120782	0.0139228	0.205221	Follicle stimulating hormone	P01215 P01225	1081 2488	CGA FSHB	SL000428
U8:snoRNA	SMAD2	-0.0744645	-0.131125	-0.0178044	0.0139958	0.205221	Mothers against decapentaplegic homolog 2	Q15796	4087	SMAD2	SL004101
SNORD87:snoRNA	SHP-2	-0.0718957	-0.133979	-0.00981208	0.0140003	0.205221	Tyrosine-protein phosphatase non-receptor type 11	Q06124	5781	PTPN11	SL010616
SNORD107:snoRNA	ITI heavy chain H4	-0.028851	-0.0524355	-0.00526651	0.0140292	0.205221	Inter-alpha-trypsin inhibitor heavy chain H4	Q14624	3700	ITIH4	SL004739
U8:snoRNA	HHLA2	0.0442817	0.00733058	0.0812328	0.0140712	0.205221	HERV-H LTR-associating protein 2	Q9UM44	NA	HHLA2	SL020171
SNORD118:snoRNA	TECK	0.110522	0.0205846	0.20046	0.0140769	0.205221	C-C motif chemokine 25	O15444	6370	CCL25	SL003197
SNORD118:snoRNA	Calcineurin	-0.0466013	-0.0849285	-0.00827408	0.0140779	0.205221	Calcineurin	Q08209 P63098	5530 5534	PPP3CA PPP3R1	SL003657
SNORD24:snoRNA	LYNB	-0.0833641	-0.154708	-0.0120199	0.0140821	0.205221	Tyrosine-protein kinase Lyn, isoform B	P07948	4067	LYN	SL010500
SNORD24:snoRNA	Cathepsin A	0.0380436	-0.00407157	0.0801588	0.0142074	0.206464	Lysosomal protective protein	P10619	5476	CTSA	SL009213
SNORD87:snoRNA	Sphingosine kinase 1	-0.0859546	-0.167468	-0.00444131	0.0142168	0.206464	Sphingosine kinase 1	Q9NYA1	8877	SPHK1	SL006088
SNORD24:snoRNA	PFD5	0.0235534	0.00344282	0.043664	0.0144603	0.209543	Prefoldin subunit 5	Q99471	5204	PFDN5	SL006705
U8:snoRNA	SNP25	0.0308586	0.00289045	0.0588268	0.0144955	0.209543	Synaptosomal-associated protein 25	P60880	6616	SNAP25	SL007311
hsa_piR_019825|gb|DQ597218|Homo_sapiens:1:227740227:227740256:Plus	KYNU	0.0822659	0.0167073	0.147824	0.0145039	0.209543	Kynureninase	Q16719	8942	KYNU	SL013969
hsa_piR_019825|gb|DQ597218|Homo_sapiens:1:227740227:227740256:Plus	Cytochrome c	0.0357517	0.00760128	0.0639022	0.0145563	0.209845	Cytochrome c	P99999	54205	CYCS	SL000396
SNORD24:snoRNA	Coagulation Factor IXab	-0.0808028	-0.141319	-0.0202866	0.014575	0.209845	Coagulation factor IXab	P00740	2158	F9	SL004400
SNORD87:snoRNA	Lymphotactin	0.0700493	0.0171843	0.122914	0.0146473	0.209977	Lymphotactin	P47992	6375	XCL1	SL003186
SNORD24:snoRNA	METAP1	-0.0595084	-0.111433	-0.00758425	0.0146676	0.209977	Methionine aminopeptidase 1	P53582	23173	METAP1	SL010374
hsa-miR-143-5p	NET4	0.0831	0.0292602	0.13694	0.0146924	0.209977	Netrin-4	Q9HB63	59277	NTN4	SL007673
U8:snoRNA	FCRL3	0.0518401	0.00993378	0.0937464	0.0146932	0.209977	Fc receptor-like protein 3	Q96P31	115352	FCRL3	SL014088
hsa_piR_019825|gb|DQ597218|Homo_sapiens:1:227740227:227740256:Plus	PTK6	-0.103479	-0.182866	-0.0240917	0.0147097	0.209977	Protein-tyrosine kinase 6	Q13882	5753	PTK6	SL010514
hsa_piR_019825|gb|DQ597218|Homo_sapiens:1:227740227:227740256:Plus	CRK	-0.0443742	-0.0848316	-0.00391692	0.0148344	0.210567	Adapter molecule crk	P46108	1398	CRK	SL013240
SNORD118:snoRNA	Cofilin-1	0.0294715	0.00553386	0.0534091	0.0148415	0.210567	Cofilin-1	P23528	1072	CFL1	SL004920
SNORD107:snoRNA	PRKACA	-0.0628407	-0.113244	-0.0124374	0.0148447	0.210567	cAMP-dependent protein kinase catalytic subunit alpha	P17612	5566	PRKACA	SL010513
SNORD107:snoRNA	PGRP-S	0.11012	0.0206711	0.199568	0.0148517	0.210567	Peptidoglycan recognition protein 1	O75594	8993	PGLYRP1	SL004515
U8:snoRNA	TFPI	0.0473607	0.0118063	0.0829152	0.0148942	0.210812	Tissue factor pathway inhibitor	P10646	7035	TFPI	SL001998
SNORD87:snoRNA	IL-2 sRa	0.149311	0.024856	0.273767	0.0149891	0.211796	Interleukin-2 receptor subunit alpha	P01589	3559	IL2RA	SL003305
SNORD107:snoRNA	TACI	0.0266232	0.00406875	0.0491777	0.0150474	0.212262	Tumor necrosis factor receptor superfamily member 13B	O14836	23495	TNFRSF13B	SL004364
SNORD87:snoRNA	BTK	-0.121087	-0.241241	-0.000932987	0.0150769	0.21232	Tyrosine-protein kinase BTK	Q06187	695	BTK	SL010521
SNORD87:snoRNA	Caspase-3	-0.106711	-0.204805	-0.00861577	0.0151115	0.212442	Caspase-3	P42574	836	CASP3	SL003711
SNORD87:snoRNA	CPNE1	0.066678	0.00863766	0.124718	0.0151363	0.212442	Copine-1	Q99829	8904	CPNE1	SL011808
U8:snoRNA	Testican-2	0.0477199	0.00991819	0.0855215	0.015236	0.213482	Testican-2	Q92563	9806	SPOCK2	SL010471
hsa_piR_019825|gb|DQ597218|Homo_sapiens:1:227740227:227740256:Plus	MIC-1	-0.0693824	-0.142129	0.00336418	0.0152718	0.213626	Growth/differentiation factor 15	Q99988	9518	GDF15	SL003869
SNORD24:snoRNA	B7	0.0261182	0.00588207	0.0463543	0.0152994	0.213655	T-lymphocyte activation antigen CD80	P33681	941	CD80	SL003738
SNORD87:snoRNA	NSF1C	-0.131214	-0.248627	-0.0138013	0.0153263	0.213674	NSFL1 cofactor p47	Q9UNZ2	55968	NSFL1C	SL006268
U8:snoRNA	ADAM 9	0.0780977	0.0143913	0.141804	0.0154726	0.215144	Disintegrin and metalloproteinase domain-containing protein 9	Q13443	8754	ADAM9	SL004642
U8:snoRNA	Activated Protein C	0.0336514	0.00211042	0.0651923	0.0155009	0.215144	Activated Protein C	P04070	5624	PROC	SL003974
SNORD107:snoRNA	Caspase-3	-0.0705543	-0.132167	-0.00894112	0.0155089	0.215144	Caspase-3	P42574	836	CASP3	SL003711
hsa_piR_019825|gb|DQ597218|Homo_sapiens:1:227740227:227740256:Plus	UNC5H4	-0.0484986	-0.0946633	-0.00233378	0.0155693	0.215337	Netrin receptor UNC5D	Q6UXZ4	137970	UNC5D	SL005231
SNORD118:snoRNA	Soggy-1	0.0384749	0.00632488	0.070625	0.0155926	0.215337	Dickkopf-like protein 1	Q9UK85	27120	DKKL1	SL010381
SNORD87:snoRNA	Coagulation Factor IXab	-0.108976	-0.196137	-0.0218148	0.0156396	0.215337	Coagulation factor IXab	P00740	2158	F9	SL004400
SNORD87:snoRNA	SNAA	-0.0997062	-0.179305	-0.0201079	0.0156456	0.215337	Alpha-soluble NSF attachment protein	P54920	8775	NAPA	SL011202
SNORD24:snoRNA	IL-3	0.038006	0.00483001	0.0711821	0.0156515	0.215337	Interleukin-3	P08700	3562	IL3	SL000479
SNORD118:snoRNA	MRCKB	0.0450207	0.00817309	0.0818683	0.0157718	0.216208	Serine/threonine-protein kinase MRCK beta	Q9Y5S2	9578	CDC42BPB	SL006805
hsa_piR_019825|gb|DQ597218|Homo_sapiens:1:227740227:227740256:Plus	Osteocalcin	0.0969474	0.0116593	0.182236	0.015779	0.216208	Osteocalcin	P02818	632	BGLAP	SL001791
SNORD118:snoRNA	CAMK1	0.0219424	0.00369854	0.0401864	0.0157953	0.216208	Calcium/calmodulin-dependent protein kinase type 1	Q14012	8536	CAMK1	SL010489
SNORD118:snoRNA	PCNA	0.0612875	0.0127864	0.109789	0.0158182	0.216208	Proliferating cell nuclear antigen	P12004	5111	PCNA	SL000131
SNORD118:snoRNA	17-beta-HSD 1	0.0362972	0.00670221	0.0658922	0.0159332	0.217425	Estradiol 17-beta-dehydrogenase 1	P14061	3292	HSD17B1	SL004253
SNORD24:snoRNA	MATN3	0.0351103	0.00555689	0.0646637	0.0159758	0.217651	Matrilin-3	O15232	4148	MATN3	SL006992
SNORD118:snoRNA	ISLR2	0.0413453	0.00878729	0.0739033	0.016029	0.21802	Immunoglobulin superfamily containing leucine-rich repeat protein 2	Q6UXK2	57611	ISLR2	SL018587
U8:snoRNA	Lymphotactin	0.0497228	0.0107672	0.0886783	0.0161445	0.218988	Lymphotactin	P47992	6375	XCL1	SL003186
SNORD24:snoRNA	BARK1	-0.0768157	-0.13502	-0.0186113	0.0161525	0.218988	beta-adrenergic receptor kinase 1	P25098	156	ADRBK1	SL002792
U8:snoRNA	GOT1	0.0254153	0.00502546	0.045805	0.0162125	0.219165	Aspartate aminotransferase, cytoplasmic	P17174	2805	GOT1	SL000280
SNORD24:snoRNA	Cathepsin B	0.0354313	0.00844222	0.0624203	0.0162338	0.219165	Cathepsin B	P07858	1508	CTSB	SL000343
U8:snoRNA	granzyme A	0.0628651	0.0192364	0.106494	0.0162484	0.219165	Granzyme A	P12544	3001	GZMA	SL004298
SNORD118:snoRNA	WNK3	-0.0599959	-0.106694	-0.0132973	0.0162722	0.219165	Serine/threonine-protein kinase WNK3	Q9BYP7	65267	WNK3	SL010524
SNORD24:snoRNA	PTP-1C	-0.0874307	-0.162065	-0.0127962	0.0162965	0.219165	Tyrosine-protein phosphatase non-receptor type 6	P29350	5777	PTPN6	SL004940
hsa_piR_019825|gb|DQ597218|Homo_sapiens:1:227740227:227740256:Plus	EMAP-2	0.0611488	0.00585865	0.116439	0.0164074	0.219936	Endothelial monocyte-activating polypeptide 2	Q12904	9255	AIMP1	SL003334
SNORD87:snoRNA	Alpha enolase	-0.0819756	-0.146421	-0.0175303	0.0164172	0.219936	Alpha-enolase	P06733	2023	ENO1	SL003650
hsa_piR_019825|gb|DQ597218|Homo_sapiens:1:227740227:227740256:Plus	PGRP-S	-0.137103	-0.249061	-0.0251453	0.0164586	0.219936	Peptidoglycan recognition protein 1	O75594	8993	PGLYRP1	SL004515
SNORD24:snoRNA	FGF-20	0.0352383	0.00617554	0.0643011	0.016459	0.219936	Fibroblast growth factor 20	Q9NP95	26281	FGF20	SL004338
SNORD118:snoRNA	TRAIL R1	0.0677976	0.0104329	0.125162	0.0165041	0.219967	Tumor necrosis factor receptor superfamily member 10A	O00220	8797	TNFRSF10A	SL004156
SNORD107:snoRNA	BDNF	0.0588158	0.0114359	0.106196	0.0165207	0.219967	Brain-derived neurotrophic factor	P23560	627	BDNF	SL003951
SNORD24:snoRNA	Angiopoietin-4	0.0365545	0.00555523	0.0675537	0.0165403	0.219967	Angiopoietin-4	Q9Y264	51378	ANGPT4	SL004643
SNORD87:snoRNA	TNFSF18	0.0392131	0.00674094	0.0716852	0.0166397	0.220938	Tumor necrosis factor ligand superfamily member 18	Q9UNG2	8995	TNFSF18	SL004326
hsa_piR_019825|gb|DQ597218|Homo_sapiens:1:227740227:227740256:Plus	MO2R1	0.0454515	0.00883026	0.0820728	0.0167392	0.221852	Cell surface glycoprotein CD200 receptor 1	Q8TD46	131450	CD200R1	SL014288
SNORD107:snoRNA	Calpastatin	-0.0437958	-0.0852544	-0.00233729	0.0167616	0.221852	Calpastatin	P20810	831	CAST	SL000338
SNORD24:snoRNA	SNAA	-0.0729731	-0.128264	-0.0176823	0.0168348	0.222469	Alpha-soluble NSF attachment protein	P54920	8775	NAPA	SL011202
hsa_piR_019825|gb|DQ597218|Homo_sapiens:1:227740227:227740256:Plus	PAPP-A	-0.0580596	-0.124304	0.00818459	0.0168919	0.222872	Pappalysin-1	Q13219	5069	PAPPA	SL002755
SNORD87:snoRNA	Dkk-4	0.0699284	0.0103806	0.129476	0.0170898	0.224899	Dickkopf-related protein 4	Q9UBT3	27121	DKK4	SL010612
hsa_piR_019825|gb|DQ597218|Homo_sapiens:1:227740227:227740256:Plus	DAF	-0.0336454	-0.0731267	0.00583601	0.0170993	0.224899	Complement decay-accelerating factor	P08174	1604	CD55	SL004556
U8:snoRNA	PKC-D	0.0342211	0.00199566	0.0664465	0.0172024	0.2259	Protein kinase C delta type	Q05655	5580	PRKCD	SL000554
SNORD118:snoRNA	Mammaglobin 2	0.024098	0.00372182	0.0444742	0.0172488	0.226154	Mammaglobin-B	O75556	4246	SCGB2A1	SL001973
SNORD87:snoRNA	IL-17 sR	0.108881	0.0214826	0.19628	0.0173101	0.226563	Interleukin-17 receptor A	Q96F46	23765	IL17RA	SL004850
hsa_piR_019825|gb|DQ597218|Homo_sapiens:1:227740227:227740256:Plus	DR6	-0.0273117	-0.0609373	0.00631388	0.0173341	0.226563	Tumor necrosis factor receptor superfamily member 21	O75509	27242	TNFRSF21	SL004871
hsa-miR-143-5p	AGR2	0.0529129	0.0108752	0.0949507	0.0174219	0.227113	Anterior gradient protein 2 homolog	O95994	10551	AGR2	SL004925
U8:snoRNA	eIF-4H	-0.0774281	-0.140938	-0.013918	0.0174306	0.227113	Eukaryotic translation initiation factor 4H	Q15056	7458	EIF4H	SL004924
SNORD24:snoRNA	NDP kinase B	-0.0789847	-0.140409	-0.0175605	0.017603	0.229004	Nucleoside diphosphate kinase B	P22392	4831	NME2	SL004921
SNORD87:snoRNA	Angiopoietin-4	0.051872	0.00730467	0.0964394	0.017686	0.229523	Angiopoietin-4	Q9Y264	51378	ANGPT4	SL004643
SNORD87:snoRNA	PCNA	0.0824059	0.0169397	0.147872	0.0176978	0.229523	Proliferating cell nuclear antigen	P12004	5111	PCNA	SL000131
SNORD87:snoRNA	ITI heavy chain H4	-0.0428917	-0.0804649	-0.00531846	0.0177411	0.229728	Inter-alpha-trypsin inhibitor heavy chain H4	Q14624	3700	ITIH4	SL004739
U8:snoRNA	IFN-aA	0.0400459	0.00432368	0.0757681	0.0178665	0.230995	Interferon alpha-2	P01563	3440	IFNA2	SL002075
U8:snoRNA	PTP-1B	0.0229638	0.00184682	0.0440807	0.0179055	0.231141	Tyrosine-protein phosphatase non-receptor type 1	P18031	5770	PTPN1	SL004939
hsa_piR_019825|gb|DQ597218|Homo_sapiens:1:227740227:227740256:Plus	Calcineurin B a	0.0262428	-0.00354791	0.0560334	0.0180202	0.232263	Calcineurin subunit B type 1	P63098	5534	PPP3R1	SL004720
SNORD24:snoRNA	DUS3	-0.0602894	-0.113624	-0.0069549	0.0181313	0.233177	Dual specificity protein phosphatase 3	P51452	1845	DUSP3	SL008122
SNORD118:snoRNA	Marapsin	0.0354206	0.00473854	0.0661027	0.0181468	0.233177	Serine protease 27	Q9BQR3	83886	PRSS27	SL011069
hsa-miR-143-5p	CYTD	0.0900344	-0.0198063	0.199875	0.0181858	0.23332	Cystatin-D	P28325	1473	CST5	SL008382
SNORD118:snoRNA	PIANP	-0.0570844	-0.106996	-0.00717241	0.0182891	0.234175	PILR alpha-associated neural protein	Q8IYJ0	196500	PIANP	SL019019
SNORD118:snoRNA	C5a	-0.0572333	-0.104812	-0.00965441	0.0183084	0.234175	C5a anaphylatoxin	P01031	727	C5	SL000320
SNORD118:snoRNA	FCRL3	0.0510427	0.00882435	0.093261	0.0183882	0.234835	Fc receptor-like protein 3	Q96P31	115352	FCRL3	SL014088
SNORD24:snoRNA	IL-10 Rb	0.0260032	0.00424238	0.0477641	0.0185297	0.236281	Interleukin-10 receptor subunit beta	Q08334	3588	IL10RB	SL004147
hsa-miR-143-5p	VEGF121	-0.169983	-0.307937	-0.0320293	0.0186099	0.236943	Vascular endothelial growth factor A, isoform 121	P15692	7422	VEGFA	SL003310
U8:snoRNA	Calpastatin	-0.0474597	-0.0960553	0.00113592	0.01864	0.236967	Calpastatin	P20810	831	CAST	SL000338
hsa-miR-143-5p	MATN2	0.0392583	-0.00322581	0.0817424	0.0187144	0.237551	Matrilin-2	O00339	4147	MATN2	SL010465
U8:snoRNA	C5a	-0.0557757	-0.103061	-0.00849037	0.0188601	0.239038	C5a anaphylatoxin	P01031	727	C5	SL000320
hsa_piR_019825|gb|DQ597218|Homo_sapiens:1:227740227:227740256:Plus	Ephrin-A2	-0.0199367	-0.0470049	0.00713148	0.0189905	0.239888	Ephrin-A2	O43921	1943	EFNA2	SL004843
hsa_piR_019825|gb|DQ597218|Homo_sapiens:1:227740227:227740256:Plus	SPHK2	0.0528874	0.00493768	0.100837	0.0190123	0.239888	Sphingosine kinase 2	Q9NRA0	56848	SPHK2	SL014029
SNORD118:snoRNA	Testican-2	0.0455983	0.00747976	0.0837168	0.0190482	0.239888	Testican-2	Q92563	9806	SPOCK2	SL010471
U8:snoRNA	Mammaglobin 2	0.0238773	0.00363664	0.0441181	0.0190493	0.239888	Mammaglobin-B	O75556	4246	SCGB2A1	SL001973
hsa-miR-143-5p	Proteinase-3	-0.139969	-0.256942	-0.0229966	0.0190986	0.239888	Myeloblastin	P24158	5657	PRTN3	SL004008
SNORD107:snoRNA	Peroxiredoxin-6	-0.0668671	-0.117076	-0.0166578	0.0190993	0.239888	Peroxiredoxin-6	P30041	9588	PRDX6	SL005694
hsa_piR_019825|gb|DQ597218|Homo_sapiens:1:227740227:227740256:Plus	FCN1	-0.0490542	-0.0882684	-0.00984006	0.0191585	0.24005	Ficolin-1	O00602	2219	FCN1	SL010462
hsa_piR_019825|gb|DQ597218|Homo_sapiens:1:227740227:227740256:Plus	STRATIFIN	0.0278112	-0.00520323	0.0608257	0.0191696	0.24005	14-3-3 protein sigma	P31947	2810	SFN	SL001737
SNORD118:snoRNA	Peroxiredoxin-6	-0.07633	-0.135551	-0.0171095	0.019216	0.240272	Peroxiredoxin-6	P30041	9588	PRDX6	SL005694
hsa_piR_019825|gb|DQ597218|Homo_sapiens:1:227740227:227740256:Plus	ISLR2	0.0263773	-0.00856696	0.0613215	0.0192858	0.240784	Immunoglobulin superfamily containing leucine-rich repeat protein 2	Q6UXK2	57611	ISLR2	SL018587
SNORD24:snoRNA	OCAD1	0.0322265	0.00407287	0.06038	0.0193587	0.241094	OCIA domain-containing protein 1	Q9NX40	54940	OCIAD1	SL010530
SNORD118:snoRNA	WISP-1	0.049668	0.00543281	0.0939033	0.0193682	0.241094	WNT1-inducible-signaling pathway protein 1	O95388	8840	WISP1	SL004689
hsa-miR-143-5p	TGF-b R III	0.0486531	0.000301138	0.0970051	0.0194754	0.241889	Transforming growth factor beta receptor type 3	Q03167	7049	TGFBR3	SL005059
SNORD118:snoRNA	Galectin-7	0.0417762	0.00675775	0.0767946	0.0195872	0.241889	Galectin-7	P47929	3963	LGALS7	SL005166
SNORD87:snoRNA	PPAC	-0.171224	-0.323549	-0.0188988	0.0196109	0.241889	Low molecular weight phosphotyrosine protein phosphatase	P24666	52	ACP1	SL008063
U8:snoRNA	DSC2	-0.0343505	-0.0709892	0.00228825	0.0196128	0.241889	Desmocollin-2	Q02487	1824	DSC2	SL008631
hsa_piR_019825|gb|DQ597218|Homo_sapiens:1:227740227:227740256:Plus	FGFR4	0.0497445	0.00265669	0.0968324	0.0196288	0.241889	Fibroblast growth factor receptor 4	P22455	2264	FGFR4	SL002036
hsa_piR_019825|gb|DQ597218|Homo_sapiens:1:227740227:227740256:Plus	EFNB2	-0.0356477	-0.0759025	0.00460703	0.0197075	0.241889	Ephrin-B2	P52799	1948	EFNB2	SL007274
U8:snoRNA	GRB2-related adapter protein 2	0.0838325	0.0141978	0.153467	0.0197136	0.241889	GRB2-related adapter protein 2	O75791	9402	GRAP2	SL005725
hsa-miR-143-5p	Growth hormone receptor	-0.0548855	-0.115621	0.00585017	0.0197255	0.241889	Growth hormone receptor	P10912	2690	GHR	SL005168
U8:snoRNA	CSH	0.0325558	0.00340682	0.0617048	0.019733	0.241889	Chorionic somatomammotropin hormone	P0DML2 P0DML3	1442 1443	CSH1 CSH2	SL009328
U8:snoRNA	AURKB	0.0316689	0.00386852	0.0594693	0.0197521	0.241889	Aurora kinase B	Q96GD4	9212	AURKB	SL010520
SNORD24:snoRNA	prostatic binding protein	-0.0516577	-0.0934543	-0.00986119	0.0197615	0.241889	Phosphatidylethanolamine-binding protein 1	P30086	5037	PEBP1	SL005358
SNORD107:snoRNA	Macrophage mannose receptor	-0.0358422	-0.0678602	-0.00382431	0.0197791	0.241889	Macrophage mannose receptor 1	P22897	4360	MRC1	SL004579
SNORD107:snoRNA	OLR1	0.101045	0.017492	0.184598	0.0199683	0.24361	Oxidized low-density lipoprotein receptor 1	P78380	4973	OLR1	SL007327
hsa_piR_019825|gb|DQ597218|Homo_sapiens:1:227740227:227740256:Plus	Trefoil factor 2	-0.0588776	-0.112244	-0.00551098	0.0199812	0.24361	Trefoil factor 2	Q03403	7032	TFF2	SL002602
SNORD107:snoRNA	Leptin	0.00701627	-0.0346196	0.0486521	0.0200072	0.24361	Leptin	P41159	3952	LEP	SL000498
hsa_piR_019825|gb|DQ597218|Homo_sapiens:1:227740227:227740256:Plus	SPARCL1	-0.0271034	-0.0649997	0.0107929	0.0201066	0.244465	SPARC-like protein 1	Q14515	8404	SPARCL1	SL005488
SNORD87:snoRNA	MK01	-0.104328	-0.195767	-0.0128887	0.0201758	0.244717	Mitogen-activated protein kinase 1	P28482	5594	MAPK1	SL006918
SNORD118:snoRNA	Cyclophilin A	-0.0527915	-0.0973228	-0.00826019	0.0202017	0.244717	Peptidyl-prolyl cis-trans isomerase A	P62937	5478	PPIA	SL004823
SNORD87:snoRNA	GP114	0.0488771	0.00659592	0.0911582	0.0202151	0.244717	Adhesion G-protein coupled receptor G5	Q8IZF4	221188	ADGRG5	SL014094
SNORD118:snoRNA	Carbonic anhydrase I	-0.101433	-0.182771	-0.0200947	0.0202638	0.244952	Carbonic anhydrase 1	P00915	759	CA1	SL004866
hsa-miR-143-5p	IL-1 R AcP	0.0643591	-0.0103676	0.139086	0.0202961	0.244988	Interleukin-1 Receptor accessory protein	Q9NPH3	3556	IL1RAP	SL004588
SNORD107:snoRNA	CgA	-0.0985322	-0.189364	-0.00770004	0.0203378	0.245138	Chromogranin-A	P10645	1113	CHGA	SL002762
SNORD24:snoRNA	GAPDH, liver	-0.0716243	-0.127122	-0.016127	0.0204329	0.245911	Glyceraldehyde-3-phosphate dehydrogenase	P04406	2597	GAPDH	SL003785
U8:snoRNA	AIF1	0.0323895	-0.000726053	0.0655051	0.0204674	0.245911	Allograft inflammatory factor 1	P55008	199	AIF1	SL004768
hsa_piR_019825|gb|DQ597218|Homo_sapiens:1:227740227:227740256:Plus	CD59	-0.0232803	-0.0533411	0.00678041	0.0204901	0.245911	CD59 glycoprotein	P13987	966	CD59	SL004557
SNORD118:snoRNA	AURKB	0.0325893	0.00461748	0.0605611	0.0206695	0.247708	Aurora kinase B	Q96GD4	9212	AURKB	SL010520
SNORD87:snoRNA	Calpastatin	-0.0633086	-0.129361	0.00274402	0.0208265	0.249233	Calpastatin	P20810	831	CAST	SL000338
hsa_piR_019825|gb|DQ597218|Homo_sapiens:1:227740227:227740256:Plus	PDE11	0.0152163	-0.00309161	0.0335242	0.020917	0.249656	Dual 3',5'-cyclic-AMP and -GMP phosphodiesterase 11A	Q9HCR9	50940	PDE11A	SL016555
SNORD87:snoRNA	RAC1	-0.0783387	-0.146618	-0.0100591	0.0209215	0.249656	Ras-related C3 botulinum toxin substrate 1	P63000	5879	RAC1	SL004009
hsa-miR-143-5p	Sialoadhesin	-0.0752664	-0.140422	-0.0101113	0.0210186	0.250133	Sialoadhesin	Q9BZZ2	6614	SIGLEC1	SL001753
hsa_piR_019825|gb|DQ597218|Homo_sapiens:1:227740227:227740256:Plus	BID	-0.0668856	-0.120727	-0.0130443	0.0210213	0.250133	BH3-interacting domain death agonist	P55957	637	BID	SL003704
SNORD118:snoRNA	UFC1	-0.0353638	-0.0653152	-0.00541238	0.0210909	0.250138	Ubiquitin-fold modifier-conjugating enzyme 1	Q9Y3C8	51506	UFC1	SL010529
hsa_piR_019825|gb|DQ597218|Homo_sapiens:1:227740227:227740256:Plus	C9	-0.0420462	-0.0828167	-0.00127574	0.0211011	0.250138	Complement component C9	P02748	735	C9	SL000325
U8:snoRNA	LYPD3	0.0362264	0.000770963	0.0716818	0.0211114	0.250138	Ly6/PLAUR domain-containing protein 3	O95274	27076	LYPD3	SL008402
SNORD87:snoRNA	Kallistatin	0.0309291	-0.000919307	0.0627775	0.0211971	0.250798	Kallistatin	P29622	5267	SERPINA4	SL004876
hsa_piR_019825|gb|DQ597218|Homo_sapiens:1:227740227:227740256:Plus	SMAC	0.0325634	-0.0014695	0.0665962	0.0213176	0.251491	Diablo homolog, mitochondrial	Q9NR28	56616	DIABLO	SL003733
hsa_piR_019825|gb|DQ597218|Homo_sapiens:1:227740227:227740256:Plus	RGMB	-0.0278342	-0.0609404	0.00527193	0.0213398	0.251491	RGM domain family member B	Q6NW40	285704	RGMB	SL010468
SNORD24:snoRNA	M2-PK	-0.0619213	-0.112812	-0.0110311	0.0213459	0.251491	Pyruvate kinase PKM	P14618	5315	PKM2	SL002650
hsa_piR_019825|gb|DQ597218|Homo_sapiens:1:227740227:227740256:Plus	TRAIL R1	0.0610426	-0.000133635	0.122219	0.0213877	0.251492	Tumor necrosis factor receptor superfamily member 10A	O00220	8797	TNFRSF10A	SL004156
SNORD118:snoRNA	GFRa-1	0.035681	0.00419732	0.0671646	0.0214271	0.251492	GDNF family receptor alpha-1	P56159	2674	GFRA1	SL004858
hsa_piR_019825|gb|DQ597218|Homo_sapiens:1:227740227:227740256:Plus	CCL28	-0.0985075	-0.200029	0.00301399	0.0214362	0.251492	C-C motif chemokine 28	Q9NRJ3	56477	CCL28	SL003303
hsa_piR_019825|gb|DQ597218|Homo_sapiens:1:227740227:227740256:Plus	resistin	-0.0573591	-0.107941	-0.00677679	0.0216498	0.253642	Resistin	Q9HD89	56729	RETN	SL004260
SNORD24:snoRNA	SCGF-alpha	0.0413454	-0.000771363	0.0834622	0.0217122	0.254018	Stem cell growth factor-alpha	Q9Y240	6320	CLEC11A	SL004363
SNORD107:snoRNA	MK01	-0.0648922	-0.122415	-0.00736978	0.0217714	0.254102	Mitogen-activated protein kinase 1	P28482	5594	MAPK1	SL006918
SNORD24:snoRNA	TF	-0.0444468	-0.0836016	-0.00529198	0.0217802	0.254102	Tissue Factor	P13726	2152	F3	SL000024
SNORD118:snoRNA	PPIB	0.0422924	0.00583587	0.0787488	0.0219604	0.255848	Peptidyl-prolyl cis-trans isomerase B	P23284	5479	PPIB	SL007869
hsa-miR-143-5p	Lymphotactin	0.0618949	0.0067662	0.117024	0.0221026	0.257147	Lymphotactin	P47992	6375	XCL1	SL003186
U8:snoRNA	Angiostatin	-0.0352304	-0.0689954	-0.00146529	0.0222154	0.2581	Angiostatin	P00747	5340	PLG	SL000268
hsa_piR_019825|gb|DQ597218|Homo_sapiens:1:227740227:227740256:Plus	TLR4	0.0798692	-0.000148603	0.159887	0.022401	0.25979	Toll-like receptor 4	O00206	7099	TLR4	SL004489
U8:snoRNA	BFL1	0.0354488	0.00478617	0.0661114	0.0224789	0.25979	Bcl-2-related protein A1	Q16548	597	BCL2A1	SL003703
U8:snoRNA	IMB1	-0.0996232	-0.17691	-0.022337	0.0224842	0.25979	Importin subunit beta-1	Q14974	3837	KPNB1	SL010927
U8:snoRNA	Ubiquitin+1	-0.0485686	-0.0899525	-0.00718479	0.0224851	0.25979	Ubiquitin+1, truncated mutation for UbB	P62979	6233	RPS27A	SL000605
hsa-miR-143-5p	PIANP	0.061373	-0.00891229	0.131658	0.0225754	0.260473	PILR alpha-associated neural protein	Q8IYJ0	196500	PIANP	SL019019
SNORD87:snoRNA	PSA	0.0361425	-0.0845243	0.156809	0.0226499	0.260635	Prostate-specific antigen	P07288	354	KLK3	SL000062
hsa_piR_019825|gb|DQ597218|Homo_sapiens:1:227740227:227740256:Plus	LCK	0.0610852	0.0111843	0.110986	0.0227005	0.260635	Tyrosine-protein kinase Lck	P06239	3932	LCK	SL006916
SNORD107:snoRNA	sICAM-3	0.0241309	0.0035544	0.0447074	0.0227609	0.260635	Intercellular adhesion molecule 3	P32942	3385	ICAM3	SL003178
SNORD118:snoRNA	SCGF-beta	0.0394446	0.00255293	0.0763362	0.0228409	0.260635	Stem Cell Growth Factor-beta	Q9Y240	6320	CLEC11A	SL004362
SNORD87:snoRNA	UFC1	-0.0453721	-0.0858505	-0.00489369	0.0228457	0.260635	Ubiquitin-fold modifier-conjugating enzyme 1	Q9Y3C8	51506	UFC1	SL010529
hsa_piR_019825|gb|DQ597218|Homo_sapiens:1:227740227:227740256:Plus	TGF-b R III	-0.0300097	-0.0668085	0.00678905	0.0228575	0.260635	Transforming growth factor beta receptor type 3	Q03167	7049	TGFBR3	SL005059
SNORD24:snoRNA	Nectin-like protein 1	0.0335112	0.00432349	0.0626989	0.0228622	0.260635	Cell adhesion molecule 3	Q8N126	57863	CADM3	SL004804
SNORD107:snoRNA	GFRa-2	0.0246933	-1.00485e-05	0.0493967	0.0228934	0.260635	GDNF family receptor alpha-2	O00451	2675	GFRA2	SL004143
U8:snoRNA	Fibronectin	0.0352793	-0.000123215	0.0706817	0.0228971	0.260635	Fibronectin	P02751	2335	FN1	SL000426
SNORD87:snoRNA	MIP-3b	-0.082602	-0.15862	-0.00658432	0.022901	0.260635	C-C motif chemokine 19	Q99731	6363	CCL19	SL003189
hsa_piR_019825|gb|DQ597218|Homo_sapiens:1:227740227:227740256:Plus	Prolactin Receptor	0.0327741	-0.00910899	0.0746571	0.0230002	0.261409	Prolactin receptor	P16471	5618	PRLR	SL005212
U8:snoRNA	PUR8	-0.0896591	-0.161407	-0.0179111	0.0230543	0.261535	Adenylosuccinate lyase	P30566	158	ADSL	SL009792
SNORD87:snoRNA	BAD	-0.0767568	-0.141883	-0.011631	0.023078	0.261535	Bcl2-associated agonist of cell death	Q92934	572	BAD	SL003700
SNORD24:snoRNA	Mammaglobin 2	0.0204295	0.00124438	0.0396147	0.0231136	0.261535	Mammaglobin-B	O75556	4246	SCGB2A1	SL001973
U8:snoRNA	TRAIL R1	0.0599685	0.00282148	0.117115	0.0231363	0.261535	Tumor necrosis factor receptor superfamily member 10A	O00220	8797	TNFRSF10A	SL004156
hsa_piR_019825|gb|DQ597218|Homo_sapiens:1:227740227:227740256:Plus	Activated Protein C	0.0273154	-0.00657919	0.06121	0.0231929	0.26182	Activated Protein C	P04070	5624	PROC	SL003974
SNORD118:snoRNA	GNS	0.0660879	0.0059511	0.126225	0.0232367	0.261961	N-acetylglucosamine-6-sulfatase	P15586	2799	GNS	SL008504
U8:snoRNA	Ubiquitin	-0.0369415	-0.0687095	-0.00517362	0.0232802	0.262098	Ubiquitin	P62979	6233	RPS27A	SL004070
hsa_piR_019825|gb|DQ597218|Homo_sapiens:1:227740227:227740256:Plus	Macrophage scavenger receptor	0.0443504	-0.00034075	0.0890416	0.0233632	0.262212	Macrophage scavenger receptor types I and II	P21757	4481	MSR1	SL004580
hsa_piR_019825|gb|DQ597218|Homo_sapiens:1:227740227:227740256:Plus	PAK6	-0.0688074	-0.131267	-0.00634811	0.0234057	0.262212	Serine/threonine-protein kinase PAK 6	Q9NQU5	56924	PAK6	SL010509
hsa_piR_019825|gb|DQ597218|Homo_sapiens:1:227740227:227740256:Plus	Prekallikrein	0.0281278	-0.00406565	0.0603212	0.0234064	0.262212	Plasma kallikrein	P03952	3818	KLKB1	SL000545
SNORD107:snoRNA	PDXK	-0.04477	-0.0792979	-0.0102422	0.0234289	0.262212	Pyridoxal kinase	O00764	8566	PDXK	SL007953
hsa_piR_019825|gb|DQ597218|Homo_sapiens:1:227740227:227740256:Plus	Coagulation Factor Xa	0.0353754	-0.0117074	0.0824582	0.023447	0.262212	Coagulation factor Xa	P00742	2159	F10	SL003324
SNORD24:snoRNA	VAV	-0.0906124	-0.172508	-0.00871654	0.0235705	0.263241	Proto-oncogene vav	P15498	7409	VAV1	SL014488
hsa-miR-143-5p	FETUB	-0.0653112	-0.122948	-0.00767441	0.023618	0.263419	Fetuin-B	Q9UGM5	26998	FETUB	SL006777
hsa_piR_019825|gb|DQ597218|Homo_sapiens:1:227740227:227740256:Plus	IL-1 sR9	0.0269515	-0.00441872	0.0583218	0.0236664	0.263608	X-linked interleukin-1 receptor accessory protein-like 2	Q9NP60	26280	IL1RAPL2	SL004849
U8:snoRNA	HIF-1a	0.036334	0.00153107	0.0711369	0.0238325	0.265104	Hypoxia-inducible factor 1-alpha	Q16665	3091	HIF1A	SL003349
SNORD118:snoRNA	Fibronectin	0.0368248	0.0012099	0.0724396	0.0238927	0.265414	Fibronectin	P02751	2335	FN1	SL000426
hsa_piR_019825|gb|DQ597218|Homo_sapiens:1:227740227:227740256:Plus	TFF3	-0.0817792	-0.160353	-0.0032058	0.0239238	0.265414	Trefoil factor 3	Q07654	7033	TFF3	SL006119
SNORD24:snoRNA	GP114	0.0336985	0.00427174	0.0631253	0.0241617	0.267699	Adhesion G-protein coupled receptor G5	Q8IZF4	221188	ADGRG5	SL014094
U8:snoRNA	HPG-	0.0344591	0.00189209	0.0670261	0.0242628	0.268463	15-hydroxyprostaglandin dehydrogenase [NAD(+)]	P15428	3248	HPGD	SL003930
SNORD24:snoRNA	Transgelin-2	-0.0260908	-0.0500431	-0.00213845	0.0242954	0.268469	Transgelin-2	P37802	8407	TAGLN2	SL004811
SNORD24:snoRNA	FSH	0.0163978	-0.0906392	0.123435	0.024352	0.26874	Follicle stimulating hormone	P01215 P01225	1081 2488	CGA FSHB	SL000428
U8:snoRNA	KEAP1	0.0518247	0.00521286	0.0984365	0.0244317	0.269149	Kelch-like ECH-associated protein 1	Q14145	9817	KEAP1	SL017529
hsa-miR-143-5p	CNDP1	-0.0695127	-0.137612	-0.00141339	0.0244534	0.269149	Beta-Ala-His dipeptidase	Q96KN2	84735	CNDP1	SL006694
U8:snoRNA	sICAM-2	0.0248321	0.00360102	0.0460631	0.0245256	0.269392	Intercellular adhesion molecule 2	P13598	3384	ICAM2	SL003177
hsa_piR_019825|gb|DQ597218|Homo_sapiens:1:227740227:227740256:Plus	JAM-B	0.0217432	-0.00606698	0.0495534	0.0245399	0.269392	Junctional adhesion molecule B	P57087	58494	JAM2	SL005193
SNORD24:snoRNA	LAG-1	0.0834075	0.0111786	0.155637	0.0246637	0.270231	C-C motif chemokine 4-like	Q8NHW4	388372	CCL4L1	SL004356
U8:snoRNA	Apo D	0.030812	0.00241725	0.0592067	0.0247276	0.270231	Apolipoprotein D	P05090	347	APOD	SL005361
U8:snoRNA	PIANP	-0.0528442	-0.102508	-0.00318085	0.0248072	0.270231	PILR alpha-associated neural protein	Q8IYJ0	196500	PIANP	SL019019
SNORD118:snoRNA	PDE3A	0.0333702	0.00434201	0.0623984	0.0248118	0.270231	cGMP-inhibited 3',5'-cyclic phosphodiesterase A	Q14432	5139	PDE3A	SL016553
SNORD118:snoRNA	Calcineurin B a	0.0309118	0.00299111	0.0588324	0.024835	0.270231	Calcineurin subunit B type 1	P63098	5534	PPP3R1	SL004720
U8:snoRNA	STK16	0.0331472	-0.000364947	0.0666594	0.0248404	0.270231	Serine/threonine-protein kinase 16	O75716	8576	STK16	SL010517
SNORD118:snoRNA	Calpastatin	-0.0481064	-0.0970242	0.000811376	0.0248663	0.270231	Calpastatin	P20810	831	CAST	SL000338
SNORD24:snoRNA	SHP-2	-0.0484821	-0.091716	-0.00524808	0.0248748	0.270231	Tyrosine-protein phosphatase non-receptor type 11	Q06124	5781	PTPN11	SL010616
SNORD24:snoRNA	SGTA	-0.0848463	-0.156602	-0.0130907	0.0249845	0.270886	Small glutamine-rich tetratricopeptide repeat-containing protein alpha	O43765	6449	SGTA	SL011533
hsa_piR_019825|gb|DQ597218|Homo_sapiens:1:227740227:227740256:Plus	Adrenomedullin	0.0273583	0.0031181	0.0515985	0.0249999	0.270886	Adrenomedullin	P35318	133	ADM	SL002782
SNORD118:snoRNA	I-309	0.0342484	0.00498167	0.0635152	0.025077	0.27137	C-C motif chemokine 1	P22362	6346	CCL1	SL003176
SNORD107:snoRNA	UFC1	-0.0309666	-0.0563654	-0.00556789	0.0251461	0.271767	Ubiquitin-fold modifier-conjugating enzyme 1	Q9Y3C8	51506	UFC1	SL010529
U8:snoRNA	SUMO3	-0.0472879	-0.0900898	-0.00448598	0.0252059	0.27189	Small ubiquitin-related modifier 3	P55854	6613	SUMO3	SL018938
hsa_piR_019825|gb|DQ597218|Homo_sapiens:1:227740227:227740256:Plus	Protein C	0.0352459	-0.0064797	0.0769714	0.0252225	0.27189	Vitamin K-dependent protein C	P04070	5624	PROC	SL000048
SNORD118:snoRNA	TFPI	0.0400387	0.00405355	0.0760238	0.0253012	0.272387	Tissue factor pathway inhibitor	P10646	7035	TFPI	SL001998
SNORD107:snoRNA	TGF-b R II	0.046576	0.00787582	0.0852761	0.025356	0.272626	TGF-beta receptor type-2	P37173	7048	TGFBR2	SL002078
SNORD118:snoRNA	PolyUbiquitin K63	0.0277989	0.00120529	0.0543926	0.0253956	0.272701	PolyUbiquitin K63-linked	P0CG48	7316	UBC	SL017290
U8:snoRNA	Stress-induced-phosphoprotein 1	-0.0500917	-0.090721	-0.00946244	0.0255028	0.27319	Stress-induced-phosphoprotein 1	P31948	10963	STIP1	SL010250
hsa_piR_019825|gb|DQ597218|Homo_sapiens:1:227740227:227740256:Plus	hnRNP A2/B1	-0.0898514	-0.157889	-0.0218133	0.0255065	0.27319	Heterogeneous nuclear ribonucleoproteins A2/B1	P22626	3181	HNRNPA2B1	SL004891
SNORD107:snoRNA	HGF	0.0395087	0.00224896	0.0767683	0.0255699	0.273261	Hepatocyte growth factor	P14210	3082	HGF	SL000441
hsa-miR-143-5p	PGRP-S	-0.165399	-0.313386	-0.0174121	0.0255784	0.273261	Peptidoglycan recognition protein 1	O75594	8993	PGLYRP1	SL004515
SNORD118:snoRNA	RANK	0.0397335	0.003805	0.075662	0.0256175	0.27333	Tumor necrosis factor receptor superfamily member 11A	Q9Y6Q6	8792	TNFRSF11A	SL003690
hsa_piR_019825|gb|DQ597218|Homo_sapiens:1:227740227:227740256:Plus	Fas, soluble	-0.0230932	-0.0611502	0.0149638	0.0256511	0.27334	Tumor necrosis factor receptor superfamily member 6	P25445	355	FAS	SL002731
hsa_piR_019825|gb|DQ597218|Homo_sapiens:1:227740227:227740256:Plus	MP2K4	-0.0433304	-0.0997144	0.0130535	0.025757	0.274101	Dual specificity mitogen-activated protein kinase kinase 4	P45985	6416	MAP2K4	SL007237
U8:snoRNA	PCNA	0.0563616	0.00807458	0.104649	0.0257881	0.274101	Proliferating cell nuclear antigen	P12004	5111	PCNA	SL000131
hsa_piR_019825|gb|DQ597218|Homo_sapiens:1:227740227:227740256:Plus	IL-1a	0.060274	0.005508	0.11504	0.0259714	0.274926	Interleukin-1 alpha	P01583	3552	IL1A	SL000125
SNORD107:snoRNA	B7	0.0233743	0.00507806	0.0416705	0.0260205	0.274926	T-lymphocyte activation antigen CD80	P33681	941	CD80	SL003738
SNORD107:snoRNA	NKp30	0.0351653	0.00691274	0.0634179	0.0260414	0.274926	Natural cytotoxicity triggering receptor 3	O14931	259197	NCR3	SL005205
hsa_piR_019825|gb|DQ597218|Homo_sapiens:1:227740227:227740256:Plus	FABP	-0.0487754	-0.110903	0.0133526	0.0260431	0.274926	Fatty acid-binding protein, heart	P05413	2170	FABP3	SL001774
SNORD24:snoRNA	Aminoacylase-1	0.0794328	-0.00903303	0.167899	0.026057	0.274926	Aminoacylase-1	Q03154	95	ACY1	SL005574
SNORD107:snoRNA	TIG2	-0.0284977	-0.05605	-0.000945266	0.0260629	0.274926	Retinoic acid receptor responder protein 2	Q99969	5919	RARRES2	SL005152
SNORD24:snoRNA	Triosephosphate isomerase	-0.0556407	-0.100195	-0.0110867	0.0261156	0.275135	Triosephosphate isomerase	P60174	7167	TPI1	SL004812
U8:snoRNA	STAB2	0.0351183	0.00112452	0.069112	0.0263273	0.276875	Stabilin-2	Q8WWQ8	55576	STAB2	SL007560
U8:snoRNA	Phosphoglycerate mutase 1	0.0870952	0.000212025	0.173978	0.026347	0.276875	Phosphoglycerate mutase 1	P18669	5223	PGAM1	SL004820
SNORD107:snoRNA	sFRP-3	0.0217289	0.00118958	0.0422683	0.0264075	0.277162	Secreted frizzled-related protein 3	Q92765	2487	FRZB	SL004650
hsa_piR_019825|gb|DQ597218|Homo_sapiens:1:227740227:227740256:Plus	PTH	-0.0611601	-0.122541	0.000221156	0.0266394	0.279247	Parathyroid hormone	P01270	5741	PTH	SL003970
hsa-miR-143-5p	IL22RA1	0.0717827	0.0183961	0.125169	0.0267383	0.279932	Interleukin-22 receptor subunit alpha-1	Q8N6P7	58985	IL22RA1	SL007806
hsa_piR_019825|gb|DQ597218|Homo_sapiens:1:227740227:227740256:Plus	gpIIbIIIa	0.0936653	0.00211283	0.185218	0.0268457	0.280529	Integrin alpha-IIb: beta-3 complex	P08514 P05106	3674 3690	ITGA2B ITGB3	SL000542
U8:snoRNA	CD177	-0.113717	-0.214952	-0.0124831	0.0268624	0.280529	CD177 antigen	Q8N6Q3	57126	CD177	SL008931
SNORD87:snoRNA	DUS3	-0.0734524	-0.150384	0.00347914	0.0270634	0.282276	Dual specificity protein phosphatase 3	P51452	1845	DUSP3	SL008122
hsa-miR-143-5p	NKp44	-0.0463974	-0.0918162	-0.000978702	0.0271422	0.282745	Natural cytotoxicity triggering receptor 2	O95944	9436	NCR2	SL005206
SNORD24:snoRNA	Caspase-3	-0.068544	-0.136921	-0.000167587	0.0272222	0.283226	Caspase-3	P42574	836	CASP3	SL003711
SNORD24:snoRNA	Calcineurin	-0.0380605	-0.0741845	-0.00193648	0.0272812	0.283488	Calcineurin	Q08209 P63098	5530 5534	PPP3CA PPP3R1	SL003657
SNORD107:snoRNA	Lymphotactin	0.0426852	0.00940229	0.0759682	0.0274175	0.284387	Lymphotactin	P47992	6375	XCL1	SL003186
hsa_piR_019825|gb|DQ597218|Homo_sapiens:1:227740227:227740256:Plus	Granzyme B	0.0409265	0.00312062	0.0787325	0.0274567	0.284387	Granzyme B	P10144	3002	GZMB	SL004068
SNORD107:snoRNA	ENA-78	0.0426466	0.00735208	0.077941	0.0274697	0.284387	C-X-C motif chemokine 5	P42830	6374	CXCL5	SL003169
hsa_piR_019825|gb|DQ597218|Homo_sapiens:1:227740227:227740256:Plus	FGR	-0.147096	-0.244687	-0.049505	0.0275959	0.28534	Tyrosine-protein kinase Fgr	P09769	2268	FGR	SL006912
SNORD24:snoRNA	Coagulation Factor XI	0.0481822	0.011925	0.0844394	0.0277143	0.285922	Coagulation Factor XI	P03951	2160	F11	SL002662
SNORD118:snoRNA	HINT1	-0.0415174	-0.0770718	-0.00596309	0.0277206	0.285922	Histidine triad nucleotide-binding protein 1	P49773	3094	HINT1	SL009431
SNORD107:snoRNA	I-TAC	0.104941	0.0251794	0.184703	0.0277727	0.285933	C-X-C motif chemokine 11	O14625	6373	CXCL11	SL003326
SNORD118:snoRNA	SEPR	0.0357117	0.00281325	0.0686101	0.0277901	0.285933	Prolyl endopeptidase FAP	Q12884	2191	FAP	SL006528
SNORD118:snoRNA	RPS6KA3	-0.060285	-0.111945	-0.00862454	0.0278466	0.286131	Ribosomal protein S6 kinase alpha-3	P51812	6197	RPS6KA3	SL010515
hsa-miR-143-5p	Spondin-1	0.0360974	-0.0177206	0.0899154	0.0279191	0.286131	Spondin-1	Q9HCB6	10418	SPON1	SL005115
U8:snoRNA	RAN	-0.082269	-0.150348	-0.0141902	0.0279512	0.286131	GTP-binding nuclear protein Ran	P62826	5901	RAN	SL005034
SNORD107:snoRNA	Stress-induced-phosphoprotein 1	-0.0386388	-0.0734565	-0.00382116	0.0279728	0.286131	Stress-induced-phosphoprotein 1	P31948	10963	STIP1	SL010250
hsa_piR_019825|gb|DQ597218|Homo_sapiens:1:227740227:227740256:Plus	Carbonic anhydrase 6	0.10513	0.0117494	0.198511	0.0279803	0.286131	Carbonic anhydrase 6	P23280	765	CA6	SL010288
SNORD87:snoRNA	CK-MB	0.104281	-0.0228727	0.231435	0.0280467	0.28646	Creatine kinase M-type:Creatine kinase B-type heterodimer	P12277 P06732	1152 1158	CKB CKM	SL000382
SNORD24:snoRNA	HSP 60	0.0247677	0.000370183	0.0491651	0.0281645	0.287312	60 kDa heat shock protein, mitochondrial	P10809	3329	HSPD1	SL000450
hsa_piR_019825|gb|DQ597218|Homo_sapiens:1:227740227:227740256:Plus	VEGF-D	-0.048661	-0.099004	0.00168209	0.0282309	0.287639	Vascular endothelial growth factor D	O43915	2277	FIGF	SL003320
SNORD107:snoRNA	Sphingosine kinase 1	-0.0515598	-0.102876	-0.000243996	0.0282816	0.287805	Sphingosine kinase 1	Q9NYA1	8877	SPHK1	SL006088
hsa_piR_019825|gb|DQ597218|Homo_sapiens:1:227740227:227740256:Plus	Epithelial cell kinase	-0.0428313	-0.0913944	0.00573168	0.0283802	0.287984	Ephrin type-A receptor 2	P29317	1969	EPHA2	SL002654
SNORD118:snoRNA	PDGF-BB	0.0746029	0.000530031	0.148676	0.0283888	0.287984	Platelet-derived growth factor subunit B	P01127	5155	PDGFB	SL000537
SNORD87:snoRNA	SGTA	-0.111624	-0.214988	-0.00826063	0.0284255	0.287984	Small glutamine-rich tetratricopeptide repeat-containing protein alpha	O43765	6449	SGTA	SL011533
SNORD118:snoRNA	MICB	-0.0703414	-0.13191	-0.00877229	0.0284609	0.287984	MHC class I polypeptide-related sequence B	Q29980	4277	MICB	SL005200
SNORD87:snoRNA	FGF-20	0.0443764	0.00246298	0.0862898	0.0284713	0.287984	Fibroblast growth factor 20	Q9NP95	26281	FGF20	SL004338
SNORD24:snoRNA	Dkk-4	0.0463912	0.00490457	0.0878779	0.0285116	0.288043	Dickkopf-related protein 4	Q9UBT3	27121	DKK4	SL010612
U8:snoRNA	NKp44	-0.0379936	-0.0700908	-0.00589635	0.0285668	0.288253	Natural cytotoxicity triggering receptor 2	O95944	9436	NCR2	SL005206
U8:snoRNA	NEGR1	-0.0254077	-0.0535466	0.00273112	0.0286034	0.288274	Neuronal growth regulator 1	Q7Z3B1	257194	NEGR1	SL008810
SNORD118:snoRNA	FGF-20	0.0348612	0.00384963	0.0658728	0.0286922	0.288821	Fibroblast growth factor 20	Q9NP95	26281	FGF20	SL004338
SNORD87:snoRNA	CRP	-0.145368	-0.287652	-0.00308343	0.0291704	0.292598	C-reactive protein	P02741	1401	CRP	SL000051
SNORD107:snoRNA	TECK	0.0871165	0.0106185	0.163615	0.029172	0.292598	C-C motif chemokine 25	O15444	6370	CCL25	SL003197
SNORD87:snoRNA	uPA	0.0514461	0.00218541	0.100707	0.0292176	0.292598	Urokinase-type plasminogen activator	P00749	5328	PLAU	SL000613
SNORD87:snoRNA	TACI	0.0361177	0.000115958	0.0721195	0.0292327	0.292598	Tumor necrosis factor receptor superfamily member 13B	O14836	23495	TNFRSF13B	SL004364
SNORD118:snoRNA	Protein disulfide isomerase A3	0.0304448	0.00244421	0.0584454	0.0292477	0.292598	Protein disulfide-isomerase A3	P30101	2923	PDIA3	SL003524
SNORD24:snoRNA	Transketolase	-0.0564187	-0.101952	-0.0108851	0.0292773	0.292598	Transketolase	P29401	7086	TKT	SL003655
SNORD118:snoRNA	C5	-0.0345567	-0.0643129	-0.00480039	0.0293159	0.292634	Complement C5	P01031	727	C5	SL000319
SNORD87:snoRNA	FGF-18	0.05094	0.00447234	0.0974077	0.0294463	0.293586	Fibroblast growth factor 18	O76093	8817	FGF18	SL004336
hsa_piR_019825|gb|DQ597218|Homo_sapiens:1:227740227:227740256:Plus	IGFBP-5	-0.0297366	-0.0554175	-0.00405574	0.029543	0.294199	Insulin-like growth factor-binding protein 5	P24593	3488	IGFBP5	SL004676
SNORD87:snoRNA	VAV	-0.113448	-0.2315	0.00460483	0.0297548	0.295679	Proto-oncogene vav	P15498	7409	VAV1	SL014488
SNORD107:snoRNA	GRB2-related adapter protein 2	0.06866	0.00908469	0.128235	0.0297623	0.295679	GRB2-related adapter protein 2	O75791	9402	GRAP2	SL005725
hsa_piR_019825|gb|DQ597218|Homo_sapiens:1:227740227:227740256:Plus	C34 gp41 HIV Fragment	0.0536066	0.0113753	0.0958378	0.0298191	0.295874	gp41 C34 peptide, HIV	Q70626	NA	Human-virus	SL016148
SNORD118:snoRNA	CBPE	0.0310988	0.00192881	0.0602687	0.0298527	0.295874	Carboxypeptidase E	P16870	1363	CPE	SL008703
hsa_piR_019825|gb|DQ597218|Homo_sapiens:1:227740227:227740256:Plus	Arylsulfatase A	0.021168	-0.00485076	0.0471867	0.0301655	0.298621	Arylsulfatase A	P15289	410	ARSA	SL005392
SNORD118:snoRNA	ARGI1	-0.103222	-0.186088	-0.0203558	0.0303189	0.299695	Arginase-1	P05089	383	ARG1	SL008008
SNORD87:snoRNA	Thrombin	0.0903154	0.00299055	0.17764	0.0303755	0.299695	Thrombin	P00734	2147	F2	SL000586
SNORD87:snoRNA	Stress-induced-phosphoprotein 1	-0.0620352	-0.117385	-0.0066856	0.0303918	0.299695	Stress-induced-phosphoprotein 1	P31948	10963	STIP1	SL010250
SNORD107:snoRNA	Factor B	-0.0193547	-0.0393314	0.000621961	0.0304173	0.299695	Complement factor B	P00751	629	CFB	SL000414
SNORD87:snoRNA	MMP-8	0.180666	0.0276547	0.333677	0.0304992	0.299707	Neutrophil collagenase	P22894	4317	MMP8	SL000526
hsa-miR-143-5p	TCPTP	0.0526534	0.00813294	0.0971739	0.0305013	0.299707	Tyrosine-protein phosphatase non-receptor type 2	P17706	5771	PTPN2	SL005261
hsa_piR_019825|gb|DQ597218|Homo_sapiens:1:227740227:227740256:Plus	p53	0.0186476	-0.0126388	0.0499341	0.0305585	0.299707	Cellular tumor antigen p53	P04637	7157	TP53	SL000074
SNORD87:snoRNA	PUR8	-0.113478	-0.211171	-0.0157856	0.0305619	0.299707	Adenylosuccinate lyase	P30566	158	ADSL	SL009792
U8:snoRNA	MMP-7	-0.0504183	-0.107818	0.00698173	0.0306772	0.300369	Matrilysin	P09237	4316	MMP7	SL000525
SNORD118:snoRNA	sICAM-2	0.0238145	0.00241227	0.0452167	0.0307012	0.300369	Intercellular adhesion molecule 2	P13598	3384	ICAM2	SL003177
U8:snoRNA	SNAA	-0.0715129	-0.130142	-0.0128839	0.030754	0.300534	Alpha-soluble NSF attachment protein	P54920	8775	NAPA	SL011202
SNORD118:snoRNA	NADPH-P450 Oxidoreductase	0.0704075	-0.00193282	0.142748	0.0308126	0.300755	NADPH--cytochrome P450 reductase	P16435	5447	POR	SL000528
hsa_piR_019825|gb|DQ597218|Homo_sapiens:1:227740227:227740256:Plus	MMP-7	-0.0486863	-0.110158	0.0127851	0.0309402	0.300945	Matrilysin	P09237	4316	MMP7	SL000525
SNORD118:snoRNA	AIF1	0.0337976	0.000482147	0.067113	0.0309411	0.300945	Allograft inflammatory factor 1	P55008	199	AIF1	SL004768
SNORD87:snoRNA	FABP	-0.0511045	-0.130203	0.0279936	0.0309755	0.300945	Fatty acid-binding protein, heart	P05413	2170	FABP3	SL001774
SNORD107:snoRNA	GP114	0.0284699	0.00182805	0.0551118	0.0309874	0.300945	Adhesion G-protein coupled receptor G5	Q8IZF4	221188	ADGRG5	SL014094
SNORD107:snoRNA	SCGF-beta	0.0245907	-0.00688937	0.0560708	0.0310119	0.300945	Stem Cell Growth Factor-beta	Q9Y240	6320	CLEC11A	SL004362
SNORD107:snoRNA	C5a	-0.0432596	-0.0837663	-0.00275287	0.0310633	0.301095	C5a anaphylatoxin	P01031	727	C5	SL000320
SNORD107:snoRNA	METAP1	-0.0463683	-0.0934603	0.000723725	0.0311294	0.301386	Methionine aminopeptidase 1	P53582	23173	METAP1	SL010374
U8:snoRNA	SCGF-beta	0.0414548	0.004862	0.0780476	0.0312598	0.301693	Stem Cell Growth Factor-beta	Q9Y240	6320	CLEC11A	SL004362
SNORD107:snoRNA	GSK-3 alpha/beta	-0.0317573	-0.0601081	-0.00340649	0.031269	0.301693	Glycogen synthase kinase-3 alpha/beta	P49840 P49841	2931 2932	GSK3A GSK3B	SL017188
U8:snoRNA	PSA	0.0572894	-0.0312219	0.145801	0.0312693	0.301693	Prostate-specific antigen	P07288	354	KLK3	SL000062
SNORD24:snoRNA	Stress-induced-phosphoprotein 1	-0.0439911	-0.0824847	-0.00549759	0.0313241	0.301874	Stress-induced-phosphoprotein 1	P31948	10963	STIP1	SL010250
U8:snoRNA	MICB	-0.0728491	-0.133934	-0.0117644	0.0313706	0.301973	MHC class I polypeptide-related sequence B	Q29980	4277	MICB	SL005200
hsa_piR_019825|gb|DQ597218|Homo_sapiens:1:227740227:227740256:Plus	dopa decarboxylase	0.0451307	0.00245724	0.0878043	0.0315047	0.302916	Aromatic-L-amino-acid decarboxylase	P20711	1644	DDC	SL009216
SNORD24:snoRNA	PA2G4	-0.0511687	-0.0977514	-0.00458599	0.0315575	0.303075	Proliferation-associated protein 2G4	Q9UQ80	5036	PA2G4	SL008331
hsa_piR_019825|gb|DQ597218|Homo_sapiens:1:227740227:227740256:Plus	Cytochrome P450 3A4	0.0362588	-0.00673962	0.0792573	0.0316164	0.303293	Cytochrome P450 3A4	P08684	1576	CYP3A4	SL000398
SNORD118:snoRNA	Angiostatin	-0.0354621	-0.0694557	-0.00146856	0.0316604	0.303367	Angiostatin	P00747	5340	PLG	SL000268
U8:snoRNA	Carbonic anhydrase I	-0.0946624	-0.175604	-0.013721	0.0318479	0.304814	Carbonic anhydrase 1	P00915	759	CA1	SL004866
SNORD24:snoRNA	PCNA	0.0522952	0.00661996	0.0979705	0.0319686	0.30562	Proliferating cell nuclear antigen	P12004	5111	PCNA	SL000131
hsa_piR_019825|gb|DQ597218|Homo_sapiens:1:227740227:227740256:Plus	TNF-b	0.0467732	-0.00196634	0.0955128	0.0320959	0.306227	Lymphotoxin-alpha	P01374	4049	LTA	SL000597
SNORD24:snoRNA	AURKB	0.0277362	0.00140373	0.0540687	0.0321264	0.306227	Aurora kinase B	Q96GD4	9212	AURKB	SL010520
SNORD87:snoRNA	AN32B	0.0724098	0.00561176	0.139208	0.0321625	0.306227	Acidic leucine-rich nuclear phosphoprotein 32 family member B	Q92688	10541	ANP32B	SL011769
SNORD24:snoRNA	EphB4	0.0306056	0.00140929	0.059802	0.0322612	0.306227	Ephrin type-B receptor 4	P54760	2050	EPHB4	SL004845
hsa-miR-143-5p	CRDL1	0.0198338	-0.0210826	0.0607502	0.032302	0.306227	Chordin-like protein 1	Q9BU40	91851	CHRDL1	SL009400
SNORD87:snoRNA	Factor B	-0.0343239	-0.0660144	-0.00263331	0.032303	0.306227	Complement factor B	P00751	629	CFB	SL000414
U8:snoRNA	LAG-1	0.0878441	0.011437	0.164251	0.0323244	0.306227	C-C motif chemokine 4-like	Q8NHW4	388372	CCL4L1	SL004356
SNORD107:snoRNA	Lactoferrin	0.0855787	0.00839075	0.162767	0.0323249	0.306227	Lactotransferrin	P02788	4057	LTF	SL000496
hsa_piR_019825|gb|DQ597218|Homo_sapiens:1:227740227:227740256:Plus	Semaphorin 3A	0.0472984	-0.00388469	0.0984815	0.0324327	0.3069	Semaphorin-3A	Q14563	10371	SEMA3A	SL010379
hsa_piR_019825|gb|DQ597218|Homo_sapiens:1:227740227:227740256:Plus	MPIF-1	-0.0362349	-0.0820059	0.00953606	0.0325826	0.307522	C-C motif chemokine 23	P55773	6368	CCL23	SL003302
SNORD87:snoRNA	CRDL1	0.0510089	0.0121622	0.0898557	0.0325938	0.307522	Chordin-like protein 1	Q9BU40	91851	CHRDL1	SL009400
hsa_piR_019825|gb|DQ597218|Homo_sapiens:1:227740227:227740256:Plus	CD5L	0.0950969	0.0101552	0.180039	0.0326088	0.307522	CD5 antigen-like	O43866	922	CD5L	SL006108
hsa_piR_019825|gb|DQ597218|Homo_sapiens:1:227740227:227740256:Plus	ARMEL	-0.0318313	-0.0730067	0.00934413	0.032692	0.307961	Cerebral dopamine neurotrophic factor	Q49AH0	441549	CDNF	SL012538
hsa_piR_019825|gb|DQ597218|Homo_sapiens:1:227740227:227740256:Plus	TSP4	-0.0223907	-0.064971	0.0201896	0.032781	0.308122	Thrombospondin-4	P35443	7060	THBS4	SL007207
hsa_piR_019825|gb|DQ597218|Homo_sapiens:1:227740227:227740256:Plus	BTC	0.0297483	-0.0202941	0.0797907	0.0327829	0.308122	Betacellulin	P35070	685	BTC	SL000137
hsa_piR_019825|gb|DQ597218|Homo_sapiens:1:227740227:227740256:Plus	TAK1-TAB1	0.0204564	-0.0101346	0.0510473	0.0329436	0.309286	Mitogen-activated protein kinase kinase kinase 7:TGF-beta-activated kinase 1 and MAP3K7-binding protein 1 fusion	O43318 Q15750	6885 10454	MAP3K7 TAB1	SL016567
SNORD87:snoRNA	UBC9	-0.0515625	-0.103668	0.000542721	0.0330609	0.309663	SUMO-conjugating enzyme UBC9	P63279	7329	UBE2I	SL004306
hsa_piR_019825|gb|DQ597218|Homo_sapiens:1:227740227:227740256:Plus	kallikrein 14	0.0233395	-0.00607038	0.0527494	0.0330683	0.309663	Kallikrein-14	Q9P0G3	43847	KLK14	SL003919
U8:snoRNA	TMA	0.0233599	0.000706106	0.0460136	0.0330949	0.309663	Thyroid peroxidase	P07202	7173	TPO	SL000588
SNORD87:snoRNA	CD5L	0.127931	0.020171	0.235691	0.0331602	0.309715	CD5 antigen-like	O43866	922	CD5L	SL006108
SNORD107:snoRNA	BTK	-0.068404	-0.144119	0.00731133	0.0331745	0.309715	Tyrosine-protein kinase BTK	Q06187	695	BTK	SL010521
hsa_piR_019825|gb|DQ597218|Homo_sapiens:1:227740227:227740256:Plus	QORL1	0.0474213	-0.00429289	0.0991354	0.0334527	0.311895	Quinone oxidoreductase-like protein 1	O95825	9946	CRYZL1	SL018887
SNORD24:snoRNA	ABL2	0.0365955	0.00163457	0.0715565	0.0334826	0.311895	Abelson tyrosine-protein kinase 2	P42684	27	ABL2	SL010488
hsa_piR_019825|gb|DQ597218|Homo_sapiens:1:227740227:227740256:Plus	SEPR	0.0459809	0.0112337	0.0807281	0.033589	0.312539	Prolyl endopeptidase FAP	Q12884	2191	FAP	SL006528
hsa-miR-143-5p	Karyopherin-a2	0.0303771	-0.00241206	0.0631662	0.0336758	0.312677	Importin subunit alpha-1	P52292	3838	KPNA2	SL004718
hsa-miR-143-5p	ULBP-2	0.107261	-0.00146871	0.21599	0.0336787	0.312677	NKG2D ligand 2	Q9BZM5	80328	ULBP2	SL005228
SNORD24:snoRNA	NKp30	0.0381062	0.00682766	0.0693848	0.0338738	0.313731	Natural cytotoxicity triggering receptor 3	O14931	259197	NCR3	SL005205
SNORD107:snoRNA	AN32B	0.0453783	0.00336569	0.0873909	0.0338778	0.313731	Acidic leucine-rich nuclear phosphoprotein 32 family member B	Q92688	10541	ANP32B	SL011769
SNORD118:snoRNA	Catalase	-0.0679632	-0.12616	-0.00976614	0.0339047	0.313731	Catalase	P04040	847	CAT	SL000342
hsa-miR-143-5p	NKp30	0.0434853	-0.00345509	0.0904257	0.0339537	0.313838	Natural cytotoxicity triggering receptor 3	O14931	259197	NCR3	SL005205
hsa-miR-143-5p	Angiostatin	-0.0542128	-0.101721	-0.00670442	0.0340408	0.314295	Angiostatin	P00747	5340	PLG	SL000268
SNORD87:snoRNA	Rab GDP dissociation inhibitor beta	-0.0639031	-0.11796	-0.00984641	0.0342296	0.315157	Rab GDP dissociation inhibitor beta	P50395	2665	GDI2	SL003648
SNORD24:snoRNA	BAD	-0.0522771	-0.097619	-0.00693527	0.0342546	0.315157	Bcl2-associated agonist of cell death	Q92934	572	BAD	SL003700
U8:snoRNA	PCSK9	-0.0442672	-0.0875906	-0.00094388	0.0342792	0.315157	Proprotein convertase subtilisin/kexin type 9	Q8NBP7	255738	PCSK9	SL012707
SNORD107:snoRNA	MMP-7	-0.0531254	-0.101973	-0.00427723	0.0342849	0.315157	Matrilysin	P09237	4316	MMP7	SL000525
SNORD118:snoRNA	IL-6	0.0687815	0.00239138	0.135172	0.0343566	0.315322	Interleukin-6	P05231	3569	IL6	SL000087
SNORD24:snoRNA	Factor B	-0.0228169	-0.0448903	-0.00074339	0.0343782	0.315322	Complement factor B	P00751	629	CFB	SL000414
hsa_piR_019825|gb|DQ597218|Homo_sapiens:1:227740227:227740256:Plus	14-3-3 protein beta/alpha	-0.0577433	-0.105794	-0.00969237	0.0344884	0.315543	14-3-3 protein beta/alpha	P31946	7529	YWHAB	SL004815
SNORD118:snoRNA	GRB2 adapter protein	-0.0847727	-0.167101	-0.0024441	0.0345063	0.315543	Growth factor receptor-bound protein 2	P62993	2885	GRB2	SL003792
U8:snoRNA	LSAMP	-0.0205586	-0.0495543	0.00843712	0.0345154	0.315543	Limbic system-associated membrane protein	Q13449	4045	LSAMP	SL005196
SNORD118:snoRNA	BDNF	0.0635708	0.00761062	0.119531	0.0346383	0.316321	Brain-derived neurotrophic factor	P23560	627	BDNF	SL003951
SNORD24:snoRNA	DAPK2	0.0301332	0.000650575	0.0596158	0.0346763	0.316322	Death-associated protein kinase 2	Q9UIK4	23604	DAPK2	SL007752
U8:snoRNA	C1-Esterase Inhibitor	-0.031455	-0.0726192	0.00970926	0.034746	0.316612	Plasma protease C1 inhibitor	P05155	710	SERPING1	SL000308
U8:snoRNA	RNF43	0.0272467	-0.00223419	0.0567276	0.0348197	0.31666	E3 ubiquitin-protein ligase RNF43	Q68DV7	54894	RNF43	SL018629
SNORD87:snoRNA	FGF-12	0.0289397	-0.000139978	0.0580193	0.0348269	0.31666	Fibroblast growth factor 12	P61328	2257	FGF12	SL005161
SNORD118:snoRNA	CgA	-0.107064	-0.214271	0.000143176	0.0348886	0.316799	Chromogranin-A	P10645	1113	CHGA	SL002762
hsa_piR_019825|gb|DQ597218|Homo_sapiens:1:227740227:227740256:Plus	IGFBP-4	-0.0348011	-0.0676444	-0.00195774	0.0349677	0.316799	Insulin-like growth factor-binding protein 4	P22692	3487	IGFBP4	SL005171
SNORD24:snoRNA	TAK1-TAB1	0.0282942	0.00142796	0.0551605	0.0349832	0.316799	Mitogen-activated protein kinase kinase kinase 7:TGF-beta-activated kinase 1 and MAP3K7-binding protein 1 fusion	O43318 Q15750	6885 10454	MAP3K7 TAB1	SL016567
SNORD107:snoRNA	SHP-2	-0.0416692	-0.0807936	-0.00254476	0.0349937	0.316799	Tyrosine-protein phosphatase non-receptor type 11	Q06124	5781	PTPN11	SL010616
SNORD87:snoRNA	DLL1	0.0706535	0.00643298	0.134874	0.0350393	0.316869	Delta-like protein 1	O00548	28514	DLL1	SL006970
SNORD24:snoRNA	SRCN1	-0.0769388	-0.155899	0.0020212	0.0353011	0.318558	Proto-oncogene tyrosine-protein kinase Src	P12931	6714	SRC	SL010516
SNORD107:snoRNA	PPAC	-0.102364	-0.19828	-0.0064491	0.0353022	0.318558	Low molecular weight phosphotyrosine protein phosphatase	P24666	52	ACP1	SL008063
SNORD87:snoRNA	Prothrombin	0.0741378	-0.0024337	0.150709	0.0354376	0.319435	Prothrombin	P00734	2147	F2	SL000558
hsa_piR_019825|gb|DQ597218|Homo_sapiens:1:227740227:227740256:Plus	C1q	0.0457514	0.00434876	0.0871541	0.0358957	0.323216	Complement C1q subcomponent	P02745 P02746 P02747	712 713 714	C1QA C1QB C1QC	SL000309
SNORD118:snoRNA	HDAC8	0.0344383	0.0020463	0.0668304	0.0360064	0.323615	Histone deacetylase 8	Q9BY41	55869	HDAC8	SL004723
hsa_piR_019825|gb|DQ597218|Homo_sapiens:1:227740227:227740256:Plus	a2-Macroglobulin	-0.0348003	-0.0877892	0.0181887	0.0360174	0.323615	Alpha-2-macroglobulin	P01023	2	A2M	SL000252
SNORD107:snoRNA	C5	-0.0290083	-0.0542723	-0.00374442	0.0361557	0.324509	Complement C5	P01031	727	C5	SL000319
SNORD118:snoRNA	Lectin, mannose-binding 2	0.0549968	0.00216211	0.107831	0.0362858	0.325328	Vesicular integral-membrane protein VIP36	Q12907	10960	LMAN2	SL005403
SNORD118:snoRNA	PFD5	0.0216999	0.000209526	0.0431903	0.0363444	0.325504	Prefoldin subunit 5	Q99471	5204	PFDN5	SL006705
SNORD24:snoRNA	I-TAC	0.117471	0.0292597	0.205682	0.0364604	0.326194	C-X-C motif chemokine 11	O14625	6373	CXCL11	SL003326
hsa_piR_019825|gb|DQ597218|Homo_sapiens:1:227740227:227740256:Plus	Elafin	-0.0566855	-0.126602	0.0132306	0.0366431	0.327381	Elafin	P19957	5266	PI3	SL004458
hsa-miR-143-5p	GFRa-2	0.0400704	-0.000705787	0.0808465	0.0366714	0.327381	GDNF family receptor alpha-2	O00451	2675	GFRA2	SL004143
SNORD24:snoRNA	VEGF	0.0328313	0.00245555	0.0632071	0.0367608	0.327664	Vascular endothelial growth factor A	P15692	7422	VEGFA	SL000002
SNORD24:snoRNA	Moesin	-0.0744126	-0.147665	-0.00116039	0.03688	0.327664	Moesin	P26038	4478	MSN	SL005846
U8:snoRNA	OX2G	0.0265877	0.00198419	0.0511912	0.036919	0.327664	OX-2 membrane glycoprotein	P41217	4345	CD200	SL014268
hsa-miR-143-5p	PCI	0.0995048	0.0100161	0.188993	0.0369219	0.327664	Plasma serine protease inhibitor	P05154	5104	SERPINA5	SL000550
SNORD107:snoRNA	SGTA	-0.0690056	-0.134037	-0.00397452	0.0369575	0.327664	Small glutamine-rich tetratricopeptide repeat-containing protein alpha	O43765	6449	SGTA	SL011533
SNORD118:snoRNA	MEK1	-0.0384823	-0.0727857	-0.00417881	0.03699	0.327664	Dual specificity mitogen-activated protein kinase kinase 1	Q02750	5604	MAP2K1	SL003793
SNORD118:snoRNA	IL-1Rrp2	0.0339205	0.00615336	0.0616877	0.0370058	0.327664	Interleukin-1 receptor-like 2	Q9HB29	8808	IL1RL2	SL004875
hsa_piR_019825|gb|DQ597218|Homo_sapiens:1:227740227:227740256:Plus	CD63	0.0295204	-0.007729	0.0667698	0.0370165	0.327664	CD63 antigen	P08962	967	CD63	SL008837
SNORD24:snoRNA	BCAR3	0.0264413	-7.43077e-05	0.0529568	0.0370682	0.327776	Breast cancer anti-estrogen resistance protein 3	O75815	8412	BCAR3	SL014470
SNORD87:snoRNA	Peroxiredoxin-6	-0.0935284	-0.173691	-0.0133656	0.0373352	0.329127	Peroxiredoxin-6	P30041	9588	PRDX6	SL005694
hsa-miR-143-5p	S100A4	0.0778731	0.00488228	0.150864	0.0373383	0.329127	Protein S100-A4	P26447	6275	S100A4	SL004821
hsa-miR-143-5p	SLIK5	0.04045	-0.0211227	0.102023	0.0373394	0.329127	SLIT and NTRK-like protein 5	O94991	26050	SLITRK5	SL014070
SNORD24:snoRNA	UBC9	-0.0377196	-0.0739367	-0.00150255	0.0373988	0.329127	SUMO-conjugating enzyme UBC9	P63279	7329	UBE2I	SL004306
U8:snoRNA	FGF-20	0.0331206	0.00228366	0.0639576	0.0374222	0.329127	Fibroblast growth factor 20	Q9NP95	26281	FGF20	SL004338
hsa-miR-143-5p	ALK-1	-0.0781979	-0.154386	-0.00201003	0.0374739	0.329127	Serine/threonine-protein kinase receptor R3	P37023	94	ACVRL1	SL004851
hsa-miR-143-5p	Plasmin	0.0601956	0.00926027	0.111131	0.037512	0.329127	Plasmin	P00747	5340	PLG	SL000540
SNORD87:snoRNA	OLR1	0.147098	0.0139216	0.280274	0.0375759	0.329127	Oxidized low-density lipoprotein receptor 1	P78380	4973	OLR1	SL007327
hsa-miR-143-5p	Cytochrome c	0.0354192	-0.00196272	0.0728012	0.0376001	0.329127	Cytochrome c	P99999	54205	CYCS	SL000396
hsa-miR-143-5p	BPI	-0.188403	-0.364714	-0.0120926	0.0376145	0.329127	Bactericidal permeability-increasing protein	P17213	671	BPI	SL004511
SNORD107:snoRNA	Glucagon	-0.0860769	-0.172135	-1.86673e-05	0.037665	0.329224	Glucagon	P01275	2641	GCG	SL000433
U8:snoRNA	IL-1F8	0.0528195	0.00298854	0.102651	0.0377954	0.329716	Interleukin-36 beta	Q9NZH7	27177	IL36B	SL005179
SNORD24:snoRNA	C5	-0.0312145	-0.0591866	-0.00324235	0.0378001	0.329716	Complement C5	P01031	727	C5	SL000319
hsa_piR_019825|gb|DQ597218|Homo_sapiens:1:227740227:227740256:Plus	Survivin	0.0542186	-0.00648208	0.114919	0.0379021	0.330261	Baculoviral IAP repeat-containing protein 5	O15392	332	BIRC5	SL000582
SNORD107:snoRNA	Catalase	-0.0580842	-0.107471	-0.00869756	0.0381293	0.331795	Catalase	P04040	847	CAT	SL000342
SNORD118:snoRNA	Galectin-4	0.0238665	0.00160725	0.0461258	0.0381574	0.331795	Galectin-4	P56470	3960	LGALS4	SL005165
SNORD118:snoRNA	GOT1	0.0224196	0.00181661	0.0430226	0.0382926	0.332403	Aspartate aminotransferase, cytoplasmic	P17174	2805	GOT1	SL000280
hsa-miR-143-5p	IDUA	-0.0725375	-0.139531	-0.00554393	0.0383068	0.332403	Alpha-L-iduronidase	P35475	3425	IDUA	SL010368
hsa-miR-143-5p	PCNA	0.0708433	0.00256402	0.139123	0.0385195	0.333903	Proliferating cell nuclear antigen	P12004	5111	PCNA	SL000131
hsa_piR_019825|gb|DQ597218|Homo_sapiens:1:227740227:227740256:Plus	Notch-3	-0.0385268	-0.0893465	0.0122928	0.0385922	0.333977	Neurogenic locus notch homolog protein 3	Q9UM47	4854	NOTCH3	SL005209
U8:snoRNA	IR	0.0497499	0.00581104	0.0936887	0.038608	0.333977	Insulin receptor	P06213	3643	INSR	SL004125
SNORD118:snoRNA	kallikrein 14	0.0281369	0.000562964	0.0557109	0.0387085	0.334384	Kallikrein-14	Q9P0G3	43847	KLK14	SL003919
SNORD118:snoRNA	Elastase	-0.0672455	-0.131755	-0.00273574	0.038735	0.334384	Neutrophil elastase	P08246	1991	ELANE	SL000401
SNORD24:snoRNA	Sorting nexin 4	-0.0401816	-0.0782028	-0.00216047	0.0387768	0.3344	Sorting nexin-4	O95219	8723	SNX4	SL005372
SNORD118:snoRNA	Cadherin-6	0.0299254	0.000815384	0.0590355	0.0389348	0.3353	Cadherin-6	P55285	1004	CDH6	SL004865
U8:snoRNA	STRATIFIN	0.0265225	-0.00434104	0.0573861	0.0389613	0.3353	14-3-3 protein sigma	P31947	2810	SFN	SL001737
SNORD107:snoRNA	annexin II	0.0375174	0.00201688	0.0730179	0.0392486	0.337425	Annexin A2	P07355	302	ANXA2	SL004209
hsa_piR_019825|gb|DQ597218|Homo_sapiens:1:227740227:227740256:Plus	SDF-1	-0.0327143	-0.0738936	0.00846492	0.0393431	0.337639	Stromal cell-derived factor 1	P48061	6387	CXCL12	SL004712
SNORD87:snoRNA	NG36	0.0855922	0.0218463	0.149338	0.039384	0.337639	Histone-lysine N-methyltransferase EHMT2	Q96KQ7	10919	EHMT2	SL003542
SNORD24:snoRNA	C1-Esterase Inhibitor	-0.0314814	-0.0703713	0.00740852	0.0394609	0.337639	Plasma protease C1 inhibitor	P05155	710	SERPING1	SL000308
hsa_piR_019825|gb|DQ597218|Homo_sapiens:1:227740227:227740256:Plus	bFGF-R	-0.0372867	-0.0832021	0.00862872	0.0394816	0.337639	Fibroblast growth factor receptor 1	P11362	2260	FGFR1	SL003060
SNORD87:snoRNA	M2-PK	-0.0761558	-0.149589	-0.00272275	0.0395096	0.337639	Pyruvate kinase PKM	P14618	5315	PKM2	SL002650
U8:snoRNA	FCG3B	0.0558773	0.00501183	0.106743	0.0395156	0.337639	Low affinity immunoglobulin gamma Fc region receptor III-B	O75015	2215	FCGR3B	SL008609
SNORD107:snoRNA	LYN	-0.0647058	-0.130466	0.00105403	0.0395562	0.33764	Tyrosine-protein kinase Lyn	P07948	4067	LYN	SL006917
SNORD118:snoRNA	granzyme A	0.0540281	0.00985319	0.0982031	0.0396796	0.338099	Granzyme A	P12544	3001	GZMA	SL004298
SNORD87:snoRNA	ECM1	0.058857	-0.00944487	0.127159	0.0396907	0.338099	Extracellular matrix protein 1	Q16610	1893	ECM1	SL006550
SNORD118:snoRNA	GRB2-related adapter protein 2	0.0753003	0.0049839	0.145617	0.0398541	0.339098	GRB2-related adapter protein 2	O75791	9402	GRAP2	SL005725
hsa_piR_019825|gb|DQ597218|Homo_sapiens:1:227740227:227740256:Plus	HIPK3	0.129202	0.0157334	0.24267	0.0398964	0.339098	Homeodomain-interacting protein kinase 3	Q9H422	10114	HIPK3	SL010523
SNORD87:snoRNA	IL-1F6	-0.0862375	-0.170848	-0.00162653	0.0399297	0.339098	Interleukin-36 alpha	Q9UHA7	27179	IL36A	SL005177
SNORD107:snoRNA	PSD7	0.0530428	0.000899838	0.105186	0.039993	0.339292	26S proteasome non-ATPase regulatory subunit 7	P51665	5713	PSMD7	SL007266
hsa_piR_019825|gb|DQ597218|Homo_sapiens:1:227740227:227740256:Plus	Cofilin-1	0.0178309	-0.00785945	0.0435212	0.0400352	0.339306	Cofilin-1	P23528	1072	CFL1	SL004920
SNORD87:snoRNA	DLRB1	-0.0651963	-0.142943	0.01255	0.0400854	0.339387	Dynein light chain roadblock-type 1	Q9NP97	83658	DYNLRB1	SL011530
SNORD107:snoRNA	PUR8	-0.0723203	-0.133736	-0.0109045	0.0402114	0.340095	Adenylosuccinate lyase	P30566	158	ADSL	SL009792
U8:snoRNA	VEGF	0.031821	-0.000369392	0.0640113	0.0402503	0.340095	Vascular endothelial growth factor A	P15692	7422	VEGFA	SL000002
SNORD107:snoRNA	2003-03-14	-0.0172995	-0.0377384	0.00313929	0.0403543	0.340629	14-3-3 protein family	P31946 P62258 P61981 Q04917 P27348 P63104 P31947	7529 7531 7532 7533 10971 7534 2810	YWHAB YWHAE YWHAG YWHAH YWHAQ YWHAZ SFN	SL017611
SNORD24:snoRNA	C5a	-0.0476356	-0.0924569	-0.00281441	0.0405208	0.341384	C5a anaphylatoxin	P01031	727	C5	SL000320
hsa_piR_019825|gb|DQ597218|Homo_sapiens:1:227740227:227740256:Plus	IF4G2	-0.113246	-0.201262	-0.0252311	0.0405254	0.341384	Eukaryotic translation initiation factor 4 gamma 2	P78344	1982	EIF4G2	SL011211
SNORD118:snoRNA	CRK	-0.0375682	-0.0757457	0.000609356	0.0406684	0.342244	Adapter molecule crk	P46108	1398	CRK	SL013240
SNORD87:snoRNA	WNK3	-0.0666747	-0.13004	-0.00330904	0.0409015	0.343621	Serine/threonine-protein kinase WNK3	Q9BYP7	65267	WNK3	SL010524
hsa-miR-143-5p	Plasminogen	-0.0326638	-0.0688484	0.00352071	0.0409141	0.343621	Plasminogen	P00747	5340	PLG	SL000541
SNORD24:snoRNA	FGF-12	0.0197048	-0.000537612	0.0399473	0.0409756	0.343792	Fibroblast growth factor 12	P61328	2257	FGF12	SL005161
SNORD118:snoRNA	ATP synthase beta chain	0.0374986	0.00114153	0.0738557	0.0410527	0.344094	ATP synthase subunit beta, mitochondrial	P06576	506	ATP5B	SL005675
hsa_piR_019825|gb|DQ597218|Homo_sapiens:1:227740227:227740256:Plus	14-3-3 protein zeta/delta	-0.0628757	-0.113505	-0.0122465	0.0411611	0.344658	14-3-3 protein zeta/delta	P63104	7534	YWHAZ	SL005688
hsa-miR-143-5p	ApoM	0.0416542	-0.021105	0.104413	0.0412462	0.344926	Apolipoprotein M	O95445	55937	APOM	SL004747
SNORD107:snoRNA	STAT3	-0.0707336	-0.136394	-0.00507369	0.0412886	0.344926	Signal transducer and activator of transcription 3	P40763	6774	STAT3	SL007221
U8:snoRNA	JAM-B	0.0226357	-0.00333135	0.0486028	0.0413169	0.344926	Junctional adhesion molecule B	P57087	58494	JAM2	SL005193
hsa_piR_019825|gb|DQ597218|Homo_sapiens:1:227740227:227740256:Plus	MICA	0.155063	0.0169237	0.293203	0.0415376	0.346123	MHC class I polypeptide-related sequence A	Q29983	4276	MICA	SL005199
SNORD118:snoRNA	TLR4:MD-2 complex	0.0248283	0.000772082	0.0488845	0.0415431	0.346123	Toll-like receptor 4:Lymphocyte antigen 96 complex	O00206 Q9Y6Y9	7099 23643	TLR4 LY96	SL018625
SNORD87:snoRNA	B7	0.0316499	0.00242462	0.0608751	0.0415877	0.34615	T-lymphocyte activation antigen CD80	P33681	941	CD80	SL003738
SNORD87:snoRNA	HINT1	-0.0478236	-0.0959892	0.000342013	0.0416653	0.346452	Histidine triad nucleotide-binding protein 1	P49773	3094	HINT1	SL009431
SNORD87:snoRNA	LAG-1	0.104838	0.00070078	0.208975	0.0418617	0.347739	C-C motif chemokine 4-like	Q8NHW4	388372	CCL4L1	SL004356
U8:snoRNA	IL-1Rrp2	0.0345983	0.00704051	0.0621561	0.0420387	0.34843	Interleukin-1 receptor-like 2	Q9HB29	8808	IL1RL2	SL004875
SNORD24:snoRNA	NRX1B	-0.042293	-0.0929624	0.00837642	0.0420416	0.34843	Neurexin-1-beta	P58400	9378	NRXN1	SL009054
hsa-miR-143-5p	a2-Antiplasmin	-0.0345858	-0.0765721	0.00740057	0.0420698	0.34843	Alpha-2-antiplasmin	P08697	5345	SERPINF2	SL000250
SNORD118:snoRNA	DUS3	-0.0587941	-0.115708	-0.00188035	0.0421759	0.348963	Dual specificity protein phosphatase 3	P51452	1845	DUSP3	SL008122
SNORD118:snoRNA	Coagulation Factor IX	-0.0702918	-0.133957	-0.00662692	0.04226	0.349313	Coagulation factor IX	P00740	2158	F9	SL000357
U8:snoRNA	Renin	-0.099589	-0.201766	0.00258819	0.0423447	0.349668	Renin	P00797	5972	REN	SL000565
hsa_piR_019825|gb|DQ597218|Homo_sapiens:1:227740227:227740256:Plus	TARC	-0.0812077	-0.173975	0.0115593	0.042433	0.350052	C-C motif chemokine 17	Q92583	6361	CCL17	SL003196
U8:snoRNA	Elastase	-0.0685969	-0.132635	-0.00455932	0.0425532	0.350697	Neutrophil elastase	P08246	1991	ELANE	SL000401
SNORD118:snoRNA	HXK1	0.0375564	0.000798754	0.0743141	0.0426055	0.35075	Hexokinase-1	P19367	3098	HK1	SL011180
SNORD118:snoRNA	VEGF	0.0337084	0.00133494	0.0660819	0.0426688	0.35075	Vascular endothelial growth factor A	P15692	7422	VEGFA	SL000002
SNORD118:snoRNA	STK16	0.0334647	-0.00027225	0.0672017	0.0426854	0.35075	Serine/threonine-protein kinase 16	O75716	8576	STK16	SL010517
SNORD118:snoRNA	NovH	0.0307012	0.00205161	0.0593509	0.0427506	0.350941	Protein NOV homolog	P48745	4856	NOV	SL005236
SNORD107:snoRNA	RSK-like protein kinase	-0.0313661	-0.0592497	-0.00348245	0.0427995	0.350998	Ribosomal protein S6 kinase alpha-5	O75582	9252	RPS6KA5	SL006919
SNORD87:snoRNA	IL-10 Rb	0.0309051	-0.000512615	0.0623228	0.0428904	0.351197	Interleukin-10 receptor subunit beta	Q08334	3588	IL10RB	SL004147
hsa_piR_019825|gb|DQ597218|Homo_sapiens:1:227740227:227740256:Plus	PERL	0.0708274	-0.00236647	0.144021	0.0429078	0.351197	Lactoperoxidase	P22079	4025	LPO	SL007153
hsa_piR_019825|gb|DQ597218|Homo_sapiens:1:227740227:227740256:Plus	IL-27	0.052414	0.00193552	0.102892	0.0430137	0.351604	Interleukin-27	Q8NEV9 Q14213	246778 10148	IL27 EBI3	SL006915
SNORD87:snoRNA	SCGF-beta	0.0403961	-0.00963906	0.0904313	0.0430747	0.351604	Stem Cell Growth Factor-beta	Q9Y240	6320	CLEC11A	SL004362
SNORD118:snoRNA	HMG-1	0.030124	9.98131e-05	0.0601481	0.0430836	0.351604	High mobility group protein B1	P09429	3146	HMGB1	SL003280
SNORD107:snoRNA	CK-MB	0.0573357	-0.02276	0.137431	0.0432037	0.352241	Creatine kinase M-type:Creatine kinase B-type heterodimer	P12277 P06732	1152 1158	CKB CKM	SL000382
SNORD107:snoRNA	Kallistatin	0.0167715	-0.00330711	0.0368502	0.0435589	0.353804	Kallistatin	P29622	5267	SERPINA4	SL004876
hsa-miR-143-5p	JAML1	0.0832676	0.00327145	0.163264	0.043591	0.353804	Junctional adhesion molecule-like	Q86YT9	120425	AMICA1	SL009202
[truncated: 87 more rows]

## Sheet: S7 Protein-eGFR_UACR correl.
Table S7: Protein ~ eGFR and/or UACR associations for the 24 proteins significantly associated with DKD sncRNAs
[truncated: 26 more rows]
